# Supplementary material for: Comparison of total immunoglobulin G antibody responses to different protein fragments of Plasmodium vivax Reticulocyte binding protein 2b
Source: Malar J. 2022 Mar 4;21:71. doi: 10.1186/s12936-022-04085-x (PMC8896302; doi:10.1186/s12936-022-04085-x)
Supplement: Supplementary file 2 — Additional file 2. Supplementary data supporting results. Sheet 1. Relative Antibody Units (RAU) for individuals in the 12-month longitudinal cohort conducted in Thailand. Sheet 2. Relative Antibody Units (RAU) for individuals in the symptomatic cohort at time of infection and one-week post infection. Sheet 3. Relative Antibody Units (RAU) for individuals in the three negative control cohorts. [file 12936_2022_4085_MOESM2_ESM.xlsx]

## Sheet: thai_longitudinal
recent_exposure_status	time_since_last_Pv	PvRBP2b-E:161-1454	PvRBP2b-W:161-1009	PvRBP2b-E:161-969	PvRBP2b-E:169-652	PvRBP2b-W:161-471	PvRBP2b-E:169-470	PvRBP2b-W:1986-2653	PvRBP2b-W:1986-2351	PvMSP1-19
never	NA	0.00363846	0.00178964	0.00260115	0.000962816	0.00418845	0.00103808	0.000754602	0.00213782	0.000226833
never	NA	0.000671123	0.000279886	0.000208906	0.000147837	0.00341287	0.000129289	0.000793954	0.00268957	0.000944112
never	NA	1.95e-05	1.95e-05	2.66e-05	3.6e-05	0.000190484	2.4e-05	0.000994811	0.000465394	2.91e-05
never	NA	0.000680665	0.00111561	0.000500133	0.000307764	0.00285586	0.000281527	0.000976798	0.0031529	0.000525917
never	NA	1.95e-05	5.36e-05	7.07e-05	8.19e-05	0.00649432	3.68e-05	0.00540332	0.00172716	0.000184315
never	NA	1.95e-05	1.95e-05	2.18e-05	3.6e-05	0.000934088	1.95e-05	0.000531639	0.000876801	0.000149823
never	NA	0.000337866	0.000652991	0.000527725	0.000321044	0.00485094	0.000392198	0.000648557	0.000619302	0.000200068
never	NA	0.000344509	0.000550866	0.000247981	0.000202008	0.00111998	0.000142383	0.000565279	0.000995839	0.000488133
never	NA	1.95e-05	0.000142846	0.000130133	0.000183191	0.00141913	6.52e-05	0.000297917	0.00125885	0.000608068
never	NA	1.95e-05	1.95e-05	9.06e-05	0.000158507	0.000436869	5.65e-05	0.000224953	0.000503929	0.000104821
never	NA	1.95e-05	6.57e-05	2.22e-05	3.05e-05	0.000813479	1.95e-05	0.00225065	0.00101485	0.000146112
never	NA	0.00280345	0.00432917	0.00554778	0.0031482	0.00125483	0.00309391	0.00250531	0.0011047	0.000395363
never	NA	1.95e-05	8.05e-05	2.52e-05	6.81e-05	0.000778387	1.95e-05	0.000485483	0.00036974	0.00114455
never	NA	1.95e-05	8.25e-05	1.98e-05	3e-05	0.000379926	1.95e-05	0.000299459	0.000507146	3.65e-05
never	NA	0.000138763	1.95e-05	2.75e-05	4.39e-05	0.000376556	1.95e-05	0.000434942	0.000262716	0.000103106
never	NA	0.00830839	0.013194	0.0116795	0.00446397	0.00393828	0.00440797	0.00412383	0.00119971	0.0155432
never	NA	1.95e-05	4.8e-05	4.72e-05	6.53e-05	0.00354196	3.53e-05	0.000717309	0.00386252	0.00194995
never	NA	3.12e-05	0.000145259	5.42e-05	5.92e-05	0.00309007	3.61e-05	0.00135436	0.000629061	0.00013813
never	NA	1.95e-05	0.00011129	0.000103198	0.000108815	0.000695042	5.5e-05	0.00113978	0.000768752	8.19e-05
never	NA	8.22e-05	0.000114881	0.000141548	0.000273913	0.00101882	5.85e-05	0.000378241	0.0100633	9.49e-05
never	NA	0.00160088	0.00116737	0.00297201	0.00201775	0.00384696	0.00290459	0.00230107	0.00101247	0.000282852
never	NA	1.95e-05	1.95e-05	6.07e-05	7.46e-05	0.00109485	2.7e-05	0.00108038	0.000740245	0.000403158
never	NA	0.000165694	0.000195177	0.000110327	9.86e-05	0.00113093	8.11e-05	0.000367779	0.0010714	0.000507463
never	NA	2.53e-05	6.87e-05	4.97e-05	4.85e-05	0.000453502	3.48e-05	0.0003296	0.000337041	4.99e-05
never	NA	1.95e-05	1.95e-05	3.44e-05	5.32e-05	0.00337936	2.24e-05	0.000438089	0.000291924	0.000499776
never	NA	2.5e-05	3.14e-05	0.000227535	0.000354557	0.000575226	0.000121699	0.000472018	0.00108894	0.000181138
never	NA	0.00129563	0.00114071	0.00204384	0.00170468	0.00272665	0.00218736	0.00185141	0.00356478	0.00130606
never	NA	0.00236366	0.00297147	0.00111262	0.00111377	0.00571437	0.00101993	0.00211494	0.00222072	0.00886175
never	NA	0.000164764	0.000141698	0.00017876	0.000133098	0.00249879	0.000114527	0.000908618	0.000837	0.000334223
never	NA	7.32e-05	0.000127988	6.61e-05	6.53e-05	0.00128927	4.45e-05	0.000549237	0.000751201	0.00169004
never	NA	0.000122377	0.000118798	0.000163234	0.00016218	0.000813479	9.98e-05	0.000438876	0.000506074	0.000141436
never	NA	1.95e-05	2.4e-05	6.74e-05	0.000108229	0.000878653	4.14e-05	0.000381675	0.000631231	0.000158442
never	NA	1.95e-05	1.95e-05	4.81e-05	4.18e-05	0.000346119	1.95e-05	0.000925597	0.00155846	0.000136382
recent	225	0.00205575	0.0015921	0.00359036	0.00196474	0.00307948	0.00248622	0.0025182	0.000793477	0.000548473
never	NA	0.000821735	0.000865289	0.000919653	0.000536116	0.000719702	0.000542937	0.00102504	0.000803647	0.000128993
never	NA	1.95e-05	3.91e-05	0.000121947	0.000189434	0.00207014	7.24e-05	0.000677112	0.00110358	0.000138324
never	NA	0.00232843	0.00308294	0.00237322	0.00173287	0.00219817	0.00166402	0.00217656	0.00193005	0.00233167
never	NA	3.88e-05	3.25e-05	6.65e-05	0.000102682	0.00184664	6.49e-05	0.00306953	0.00108668	0.000194073
never	NA	0.00118423	0.00124658	0.00122839	0.000738214	0.000746402	0.000562385	0.000650999	0.000399389	0.00120445
old	337	0.000884612	0.00114093	0.000681559	0.000478304	0.00142069	0.000487493	0.00128332	0.00266519	0.000160406
old	291	1.95e-05	2.69e-05	3.15e-05	4.39e-05	0.00255158	2.44e-05	0.000808493	0.00120765	5.82e-05
never	NA	2.07e-05	7.04e-05	0.000163646	0.000305731	0.00217917	0.000128001	0.000582972	0.00138137	0.00024574
never	NA	0.001144	0.00093802	0.00132369	0.000934392	0.00191578	0.000827311	0.00245692	0.00214541	0.000833035
never	NA	0.000306278	0.000363643	0.000302921	0.000243019	0.0018074	0.000252552	0.000355977	0.000559845	5.61e-05
never	NA	0.000335069	0.000459946	0.000316872	0.000240097	0.000456823	0.000236091	0.000636359	0.000768752	0.000232311
never	NA	1.95e-05	2.83e-05	2.3e-05	3.02e-05	0.00115138	1.95e-05	0.000308721	0.000276259	0.000170253
never	NA	1.95e-05	1.95e-05	2e-05	3.28e-05	0.00109799	1.95e-05	0.00325289	0.000559845	3.29e-05
never	NA	1.95e-05	1.95e-05	5.88e-05	7.6e-05	0.000516288	3.1e-05	0.000632299	0.000333884	7.84e-05
never	NA	2.04e-05	6.56e-05	0.000185022	0.000297624	0.00489333	9.81e-05	0.000434942	0.00211999	0.000216133
never	NA	1.95e-05	5.05e-05	2.28e-05	3.76e-05	0.000218621	1.95e-05	0.000301002	0.000365513	2.26e-05
never	NA	0.000489664	0.000644002	0.000543086	0.000555768	0.00564477	0.000493316	0.000736597	0.00129461	0.000423267
never	NA	0.000775138	0.00107997	0.00152862	0.00102586	0.00290286	0.00104004	0.00087479	0.00190976	0.000958378
never	NA	1.95e-05	3.55e-05	5.92e-05	6.25e-05	0.00193151	2.64e-05	0.000719779	0.00108894	0.000662029
never	NA	1.95e-05	0.000272377	6.97e-05	9e-05	0.000701475	3.64e-05	0.000703334	0.000703067	0.000101774
never	NA	1.95e-05	1.95e-05	2.22e-05	3.31e-05	0.000403449	1.95e-05	0.000430225	0.00229394	8.47e-05
never	NA	0.000692913	0.000334685	0.0025845	0.0023796	0.00178073	0.0028953	0.000958833	0.000234696	0.0001117
never	NA	0.000845048	0.000888106	0.000965499	0.000614665	0.00124856	0.000582289	0.000837781	0.000607385	0.00111454
never	NA	2.42e-05	6.1e-05	0.00020102	0.000325496	0.00435887	0.000107165	0.000819355	0.0128282	0.000189886
never	NA	0.000110586	3.46e-05	2.56e-05	3.47e-05	0.00142069	1.95e-05	0.000339674	0.000291924	3.93e-05
never	NA	0.0016108	0.00162699	0.00226341	0.000924643	0.00105081	0.000949418	0.00164626	0.00412426	0.00375809
never	NA	1.95e-05	3.86e-05	3.9e-05	3.39e-05	0.00425899	1.95e-05	0.000522062	0.00110696	0.00192523
recent	168	1.95e-05	8.01e-05	4.66e-05	6.67e-05	0.00579889	2.9e-05	0.000287127	0.00156079	0.000169069
never	NA	0.00463299	0.00908342	0.00784075	0.00790418	0.00564113	0.00585492	0.019441	0.007919	0.000256375
never	NA	0.00229829	0.00177932	0.0126049	0.00470055	0.000701475	0.00537371	0.000934954	0.000557689	0.000745696
never	NA	0.000114586	6.79e-05	4.12e-05	3.76e-05	0.000519575	1.95e-05	0.000470436	0.000272088	0.000777171
never	NA	1.95e-05	4.53e-05	2.3e-05	3.34e-05	0.000916683	1.95e-05	0.00462984	0.000685612	3.52e-05
never	NA	1.95e-05	1.95e-05	2.73e-05	4.23e-05	0.00049323	1.95e-05	0.0003552	0.00031497	0.00042318
never	NA	1.95e-05	3.02e-05	4.7e-05	7.2e-05	0.00218392	2.87e-05	0.000346656	0.000407879	6.63e-05
never	NA	0.00106644	0.000831578	0.00206004	0.00185674	0.00127783	0.00212694	0.00119125	0.000999432	0.000963662
never	NA	0.000381015	0.000348341	0.000406585	0.000269968	0.000488882	0.000255719	0.000637906	0.000337001	0.000112669
never	NA	1.95e-05	0.000125657	9.35e-05	0.000115867	0.00964079	7.53e-05	0.000530841	0.00195755	0.000321152
never	NA	1.95e-05	4.47e-05	2.49e-05	3.47e-05	0.00193465	1.95e-05	0.000310265	0.000435527	0.000205277
never	NA	0.000944	0.000888298	0.00127386	0.00116421	0.000636954	0.00107043	0.00154558	0.00136643	0.000665107
never	NA	2.12e-05	7.15e-05	0.000159741	0.000314901	0.00163815	0.000126874	0.0015632	0.00249831	0.000200669
never	NA	1.95e-05	1.95e-05	3.87e-05	6.67e-05	0.000274261	2.47e-05	0.000169166	0.000410003	7.65e-05
never	NA	6.37e-05	1.95e-05	4.77e-05	7.26e-05	0.000843716	2.97e-05	0.00035831	0.000952323	0.000147479
never	NA	0.000156223	0.000190984	0.000277554	0.000220769	0.00115018	0.000193393	0.000636457	0.000364925	5.66e-05
never	NA	1.95e-05	3.16e-05	3.61e-05	4.91e-05	0.0030085	2.97e-05	0.00168198	0.00057279	9.29e-05
never	NA	1.96e-05	2.48e-05	0.000112896	0.000253702	0.000302541	0.000115878	0.00137188	0.000594497	0.00130196
recent	21	0.00249326	0.00280401	0.00255848	0.00179874	0.00149264	0.00199948	0.00116438	0.00373167	0.000884761
never	NA	3.27e-05	8.05e-05	6.42e-05	7.16e-05	0.000680793	4.45e-05	0.000371697	0.000870088	0.000461178
never	NA	3.56e-05	3.63e-05	0.000273781	0.000332902	0.00339128	0.000110403	0.000219397	0.00131209	0.0002046
never	NA	0.00127938	0.000890174	0.00211561	0.00153851	0.00244966	0.00152283	0.000683914	0.00234823	0.0128927
never	NA	1.95e-05	2.39e-05	4.65e-05	4.5e-05	0.00193671	2.41e-05	0.000303532	0.00202086	0.02
never	NA	0.000275111	0.000251184	0.000108863	0.000101756	0.000702023	8.09e-05	0.000388752	0.00155682	0.00032913
never	NA	1.95e-05	0.000109655	0.000106672	0.000167281	0.00046031	7.24e-05	0.000762134	0.00257309	0.00153386
never	NA	0.000490786	0.000606858	0.000702118	0.000592443	0.00319749	0.000467344	0.00080005	0.00144198	0.00055506
never	NA	9.22e-05	0.00016869	0.000738552	0.000905443	0.00957338	0.000215717	0.02	0.00408427	0.00089612
never	NA	3.39e-05	7.32e-05	0.000248197	0.000312185	0.00450522	9.85e-05	0.000350885	0.00181487	0.000967126
never	NA	3.03e-05	2.05e-05	4.12e-05	6.48e-05	0.00210671	2.85e-05	0.000223028	0.000541811	7.41e-05
never	NA	1.95e-05	4.12e-05	6.97e-05	0.000104885	0.00052098	4.8e-05	0.000226667	0.000685082	6.81e-05
never	NA	1.95e-05	1.95e-05	5.84e-05	7.77e-05	0.000356429	3.34e-05	0.000265944	0.000397798	5.38e-05
old	338	0.00344228	0.0027386	0.00202957	0.00106704	0.00294041	0.00109526	0.00243391	0.00468253	0.00288481
recent	23	0.0070662	0.0055809	0.00133105	0.00165129	0.00504721	0.000945731	0.00612805	0.00245008	0.02
never	NA	0.000869566	0.000773062	0.00106257	0.000846634	0.00133724	0.000782917	0.00078863	0.00061794	6.42e-05
never	NA	0.000227404	0.000185421	0.000333791	0.000207205	0.000888905	0.000223598	0.000312407	0.00208636	0.000217898
never	NA	1.95e-05	5.7e-05	3.6e-05	4.61e-05	0.00127434	2.26e-05	0.000191816	0.000558907	8.28e-05
never	NA	0.00381859	0.00476012	0.00687466	0.00373077	0.00228236	0.0053051	0.00251714	0.00267922	0.00329112
never	NA	0.00171846	0.00159053	0.00519219	0.00200622	0.00276979	0.0027735	0.000313678	0.0031371	0.00066247
never	NA	0.000223095	0.000329605	0.000261232	0.000233922	0.0015678	0.000235531	0.000240072	0.000841907	0.00010895
never	NA	0.00269141	0.00264798	0.00108659	0.00100396	0.00705905	0.000719394	0.00148452	0.00089837	0.000659907
never	NA	0.000823324	0.000985959	0.000585554	0.000446175	0.00301524	0.000433577	0.00109123	0.000821477	0.00108026
old	301	0.00350497	0.00563691	0.00162083	0.00172843	0.00372894	0.00154346	0.00288726	0.00135792	0.00150055
never	NA	1.95e-05	1.95e-05	4.65e-05	5.41e-05	0.000952154	3.36e-05	0.000326433	0.000397798	5.06e-05
never	NA	0.0014794	0.00156725	0.00184647	0.00113484	0.00100987	0.00107406	0.000816847	0.00124974	9.89e-05
never	NA	1.95e-05	2.08e-05	3.16e-05	4.54e-05	0.000327699	2.94e-05	0.000645162	0.00182889	3.52e-05
never	NA	1.95e-05	2.66e-05	1.95e-05	2.34e-05	0.000962535	1.95e-05	0.000242569	0.0002192	3.24e-05
never	NA	1.95e-05	1.95e-05	1.95e-05	3.36e-05	0.000765603	1.95e-05	0.000255607	0.000410003	2.5e-05
never	NA	0.00631863	0.00288449	0.00386918	0.00241835	0.00166388	0.00286491	0.00177296	0.010423	0.00251612
never	NA	0.00513222	0.00536872	0.0029161	0.00190125	0.00967707	0.00232134	0.00116854	0.00221532	0.0112878
never	NA	0.000286771	0.00058533	0.000993282	0.00039373	0.00169709	0.000461606	0.000451495	0.00160775	0.00025895
never	NA	0.000593521	0.000837668	0.000408842	0.000274902	0.000517416	0.000255847	0.000777249	0.000383672	8.38e-05
never	NA	1.95e-05	3.15e-05	9.1e-05	0.000111202	0.00141236	4.85e-05	0.00063356	0.00061794	0.000114346
never	NA	0.000181937	0.000159582	0.000312631	0.000186087	0.00294397	0.000199411	0.000567735	0.000903523	0.000100817
never	NA	1.95e-05	0.000187214	3.19e-05	5.08e-05	0.00223489	3.67e-05	0.000247427	0.00709198	5.37e-05
never	NA	1.95e-05	3.43e-05	3.42e-05	4.32e-05	0.00232106	1.95e-05	0.000831913	0.000611761	6e-05
never	NA	0.00102568	0.00149768	0.0014405	0.00114495	0.00384332	0.00118928	0.00112016	0.00120367	0.00019242
never	NA	6.11e-05	0.000100071	8.42e-05	8.89e-05	0.00123588	7.51e-05	0.000723158	0.00586993	0.00165022
never	NA	1.95e-05	1.95e-05	1.95e-05	2.06e-05	0.000504769	1.95e-05	0.000234906	0.000211987	8.95e-05
never	NA	1.95e-05	1.95e-05	7.84e-05	0.000110672	0.000800887	4.31e-05	0.000826076	0.000735283	0.000128993
never	NA	8.42e-05	0.00014122	7.32e-05	6.25e-05	0.000392302	4.88e-05	0.000209753	0.000466811	7.66e-05
never	NA	0.000308065	0.000273611	0.000204163	0.000152362	0.000545913	0.000140204	0.02	0.000346282	0.0183811
never	NA	1.95e-05	5.27e-05	3.39e-05	4.1e-05	0.00148397	2.59e-05	0.000469144	0.000421461	0.000744918
never	NA	1.95e-05	1.95e-05	3.37e-05	4.81e-05	0.000631188	3.41e-05	0.00415105	0.000572379	5.72e-05
never	NA	0.00117674	0.00210936	0.000925652	0.000594974	0.00554578	0.000459499	0.00428277	0.02	0.00511727
never	NA	0.0013307	0.0015362	0.00272321	0.00193639	0.0010346	0.00224172	0.000993556	0.00179108	0.000627858
never	NA	0.000243646	0.000802595	3.22e-05	3.91e-05	0.000757606	1.95e-05	0.0133377	0.00109569	0.000399475
never	NA	0.0016585	0.0014726	0.00397913	0.00158482	0.00153287	0.00193481	0.00234645	0.00126377	0.00107066
never	NA	1.95e-05	1.95e-05	2.08e-05	3.08e-05	0.00142851	1.95e-05	0.000387138	0.00030658	4.76e-05
never	NA	0.000907674	0.00164697	0.00151224	0.00114055	0.0016866	0.000818131	0.000862377	0.00915605	0.000787213
never	NA	2.16e-05	0.000151337	0.000120284	0.000140552	0.000871318	6.45e-05	0.000244358	0.00109244	9.4e-05
recent	225	0.00474314	0.00851899	0.00226853	0.00187545	0.00542051	0.00132438	0.0011185	0.0118894	0.00109532
never	NA	1.95e-05	4.56e-05	2.54e-05	4.05e-05	0.0004317	2.32e-05	0.000526323	0.000254821	0.00764264
never	NA	1.95e-05	5.06e-05	3.46e-05	4.45e-05	0.000300743	2.07e-05	0.000182921	0.000465611	0.000802106
never	NA	1.95e-05	8.3e-05	6.01e-05	8.31e-05	0.00180372	3.66e-05	0.000229704	0.00479608	0.000163902
never	NA	0.02	0.02	0.0190067	0.0155141	0.00182646	0.02	0.00451418	0.02	0.02
never	NA	0.000632592	0.000288506	0.00168048	0.00138012	0.00116593	0.00182275	0.000448791	0.00105959	0.000121082
never	NA	0.000908688	0.000804695	0.00257333	0.00209054	0.0096326	0.00236087	0.000451495	0.0013269	0.00028793
never	NA	1.95e-05	1.95e-05	4.75e-05	6.87e-05	0.00102233	7.62e-05	0.00309655	0.000611761	0.0010474
never	NA	1.95e-05	8.4e-05	4.09e-05	5.78e-05	0.00796273	2.52e-05	0.00024927	0.00262608	0.000217898
never	NA	1.95e-05	0.000113586	2.15e-05	3.58e-05	0.00960298	1.95e-05	0.000163523	0.00144334	0.000191625
never	NA	0.000427686	0.000422946	0.000515483	0.000418939	0.000909998	0.000262874	0.000344423	0.00190058	0.000336532
never	NA	1.95e-05	3.6e-05	0.000126246	0.000160067	0.00102934	5.85e-05	0.000846111	0.02	0.000175824
never	NA	5.17e-05	9.39e-05	0.000363551	0.000663038	0.00636852	0.000214736	0.000336051	0.00187946	0.000378486
recent	22	0.0190961	0.0110495	0.0109984	0.0131556	0.0053921	0.0143736	0.00527627	0.0184799	0.0124732
never	NA	4.43e-05	7.19e-05	0.000259484	0.000381677	0.00364019	0.000119402	0.000274649	0.00159534	0.000441205
never	NA	1.95e-05	1.95e-05	4.48e-05	7.91e-05	0.000315474	2.6e-05	0.000258678	0.00130682	7.71e-05
never	NA	1.95e-05	1.95e-05	4.23e-05	6.75e-05	0.0012235	2.83e-05	0.000441238	0.00281357	4.69e-05
never	NA	1.95e-05	1.95e-05	6.78e-05	8.51e-05	0.00109799	4.83e-05	0.000415308	0.000333884	5.34e-05
never	NA	1.95e-05	0.000155099	4.58e-05	3.95e-05	0.00308269	1.95e-05	0.000132309	0.00072062	7.75e-05
never	NA	6.31e-05	0.000101309	8.03e-05	6.19e-05	0.0017263	5.24e-05	0.000774869	0.00028298	4.95e-05
never	NA	1.95e-05	1.95e-05	7.71e-05	7.41e-05	0.00170307	2.51e-05	0.00437628	0.00104046	6.99e-05
never	NA	4.22e-05	0.000109084	0.000105603	8.5e-05	0.00536273	7.77e-05	0.00175488	0.000729081	7.2e-05
never	NA	0.000131839	0.00021058	0.000264129	0.000175638	0.00258237	0.000201334	0.00019859	0.000773076	0.000269528
never	NA	1.95e-05	2.05e-05	4.15e-05	5.53e-05	0.0021409	2.14e-05	0.00116465	0.0172684	0.000842425
never	NA	0.000193578	0.000172998	0.000276204	0.000211354	0.000506801	0.000220012	0.00012182	0.000280772	0.000628127
never	NA	0.00024185	0.000291883	0.000343759	0.00026638	0.00151293	0.000260187	0.000498147	0.00425022	0.000320864
never	NA	0.000309639	0.000299059	0.00399352	0.00423819	0.0036561	0.00124738	0.00277469	0.00778485	0.00127011
never	NA	1.95e-05	2.62e-05	0.000130804	0.000188894	0.00152177	0.000105066	0.000949717	0.000776214	9.91e-05
never	NA	0.000430243	0.000563504	0.000563762	0.000555864	0.00221044	0.000540217	0.000583918	0.000655464	0.000572045
never	NA	0.000786081	0.00141234	0.000514614	0.00046628	0.00168558	0.00047223	0.00495346	0.00115377	0.00149773
never	NA	0.000779864	0.000462862	0.000220912	0.000181699	0.00297891	0.000183365	0.00103125	0.00163813	0.000935327
never	NA	1.95e-05	7.8e-05	1.95e-05	1.97e-05	0.00140329	1.95e-05	4.13e-05	0.000314143	0.000407948
never	NA	0.000736944	0.0004608	0.00035963	0.000230112	0.002288	0.000267781	0.000940475	0.000839899	0.000743474
never	NA	0.000264057	0.000280892	0.000233347	0.000154398	0.00109062	0.000179493	0.00063748	0.00382527	4.4e-05
never	NA	0.000502505	0.000343899	0.000363387	0.000330517	0.00236555	0.000347422	0.02	0.000836041	0.00015417
never	NA	1.95e-05	0.000164492	4.33e-05	4.42e-05	0.00868743	2.39e-05	9.87e-05	0.00117386	0.000170852
never	NA	1.95e-05	3.85e-05	3.55e-05	4.98e-05	0.00160395	2.28e-05	0.000785765	0.000902341	4.16e-05
never	NA	1.95e-05	4.46e-05	4.15e-05	5.55e-05	0.000922341	2.98e-05	8.22e-05	0.000376425	3.68e-05
never	NA	1.95e-05	1.98e-05	4.97e-05	7.05e-05	0.00259913	5.75e-05	0.000206293	0.000519678	4.37e-05
current	0	0.02	0.02	0.0094192	0.00781197	0.00261867	0.0108843	0.015986	0.00118161	0.02
never	NA	4.53e-05	0.000124613	5.85e-05	8.04e-05	0.00139733	6.1e-05	0.000132149	0.000327306	0.000411376
never	NA	0.000283516	0.00034742	0.000524093	0.000399769	0.00112619	0.000452192	0.00599288	0.000640692	0.000263363
never	NA	0.00083183	0.000505451	0.000172691	0.000153315	0.02	0.000117505	0.000333412	0.010798	0.00017648
never	NA	0.0013862	0.00121277	0.00114166	0.00082974	0.000975396	0.00110774	0.000556112	0.000289026	0.00211121
never	NA	0.000778654	0.00107099	0.000892326	0.000923628	0.0015784	0.000643424	0.00118549	0.000658012	0.00166907
never	NA	0.00877636	0.0115775	0.00972985	0.00708362	0.00432722	0.0114288	0.00762072	0.00524634	0.00390923
never	NA	0.000661282	0.000889783	0.000951138	0.000826259	0.000489	0.000939178	0.00107246	0.000268704	0.000914365
never	NA	0.000143465	0.000172089	0.00016581	0.000135008	0.000616119	0.000147188	0.000271221	0.000197542	0.000168021
never	NA	1.95e-05	2.66e-05	0.000133227	0.00015301	0.00252894	7.53e-05	0.000354067	0.00941576	7.54e-05
never	NA	1.95e-05	2.28e-05	4.57e-05	5.55e-05	0.000605567	2.56e-05	0.000165024	0.000719464	0.000178589
never	NA	3.53e-05	1.95e-05	3.54e-05	4.15e-05	0.000379241	2.21e-05	0.000179587	0.000506683	0.000577311
never	NA	0.00190099	0.00178961	0.000993685	0.00100472	0.000911185	0.00100377	0.00151044	0.00120694	0.00212624
never	NA	0.000664927	0.000854254	0.000853078	0.000467646	0.00105095	0.000522702	0.0020354	0.00158513	0.00126329
never	NA	0.00679457	0.0142072	0.00432667	0.00334496	0.0100772	0.0045252	0.00272	0.00407094	0.02
never	NA	0.00159269	0.0025437	0.00108661	0.0011799	0.00103822	0.00117599	0.00178478	0.000583385	0.0033868
never	NA	0.00211926	0.00240524	0.00261167	0.00196566	0.00235959	0.00245299	0.000905817	0.00159056	4.77e-05
never	NA	9.33e-05	0.000107733	0.000180655	0.000141451	0.00136515	0.000156501	0.000324328	0.00148227	6.36e-05
never	NA	0.000725418	0.00098309	0.00065311	0.000468724	0.000512728	0.000565152	0.0010459	0.000283641	0.00131145
never	NA	1.95e-05	2.15e-05	8.71e-05	9.59e-05	0.000307236	3.9e-05	7.03e-05	0.000624777	6.42e-05
never	NA	0.000184322	0.000499923	0.000301768	0.000256989	0.000601364	0.000238754	0.000103023	0.000803833	0.000335875
never	NA	1.95e-05	3.34e-05	1.95e-05	2.35e-05	0.00234804	1.95e-05	7.31e-05	0.00066106	0.000199546
never	NA	0.00391128	0.00268267	0.00281075	0.00178272	0.00442945	0.00220195	0.00193932	0.0012415	0.00132864
recent	182	0.000253819	0.000280485	0.000132148	0.000117777	0.000487265	0.000104619	0.000191556	0.000187344	0.00013792
never	NA	0.004072	0.00462114	0.00333897	0.00266275	0.000951557	0.00333114	0.00535642	0.00072203	0.000587703
never	NA	1.95e-05	0.000101992	4.45e-05	6.38e-05	0.00111521	2.67e-05	0.000297569	0.000505006	2.9e-05
never	NA	0.00019202	0.000195627	0.000228357	0.000199881	0.000924408	0.00022514	0.000301442	0.000362871	0.000129511
never	NA	1.95e-05	1.95e-05	8.89e-05	0.000108513	0.000339648	4.5e-05	6.44e-05	0.000455737	5.24e-05
recent	203	0.000453993	0.000243902	0.000249405	0.000290188	0.00120562	0.00031772	0.00553943	0.00200016	0.00952989
never	NA	0.000205915	0.000331791	0.00025669	0.000214933	0.00571772	0.000219864	0.00420507	0.00107741	0.000183782
old	332	1.95e-05	3.48e-05	5.46e-05	9.05e-05	0.00365275	3.19e-05	0.000198226	0.000271306	0.005088
never	NA	0.000138593	0.000201844	0.000180847	0.00015545	0.00364693	0.000182761	0.00373287	0.000850719	0.0016464
never	NA	0.000655259	0.000810287	0.000946411	0.000994289	0.00255764	0.000703411	0.000632268	0.00270016	0.000613486
never	NA	0.000340899	0.000340641	0.00055114	0.000618338	0.000584368	0.000717555	0.0027907	0.000631125	0.000193935
never	NA	0.000105735	0.0014313	0.000151382	0.000130219	0.000398186	0.000125175	0.000575407	0.000471484	4.15e-05
never	NA	0.00124306	0.00217967	0.00104153	0.00118933	0.000821005	0.00152551	0.000917985	0.000513372	0.000148065
never	NA	2.44e-05	0.000127049	0.000172958	0.000219116	0.00502155	8.06e-05	6.84e-05	0.00167877	0.000173991
never	NA	0.000265331	0.000362045	0.000344138	0.000330389	0.0025123	0.000313344	0.00024046	0.00177944	9.66e-05
never	NA	7.88e-05	0.000639899	0.000138757	0.000104967	0.00160113	9.76e-05	0.000164345	0.00117284	0.000390067
never	NA	0.000133504	0.000121023	0.00110125	0.00139241	0.00215644	0.00045954	8.4e-05	0.00260309	0.000537959
never	NA	0.000220708	0.000224963	0.000378436	0.000272004	0.00139761	0.000299402	0.000320839	0.000488045	9.43e-05
never	NA	0.00256252	0.00339219	0.00082116	0.000724527	0.00145159	0.000656892	0.00169821	0.000879939	0.00121003
never	NA	0.000410049	0.000545034	0.000489281	0.00032883	0.000512728	0.000398031	0.000448123	0.000411504	0.000145647
never	NA	3.18e-05	3.6e-05	9.48e-05	0.000109436	0.00282459	5.36e-05	0.000321534	0.000983413	9.73e-05
never	NA	1.95e-05	1.95e-05	5.98e-05	6.82e-05	0.000360147	3.89e-05	0.000163704	0.000308338	4.53e-05
never	NA	0.000719198	0.000911629	0.000303493	0.000302662	0.00125306	0.000295203	0.00160216	0.00712722	0.0095337
never	NA	0.00199918	0.00174676	0.0013033	0.00153213	0.00152599	0.00204407	0.00166096	0.000371351	0.00209999
current	0	0.00425898	0.0069459	0.00482567	0.00369927	0.0046316	0.00383893	0.00353345	0.00192877	0.000930536
never	NA	0.00104716	0.00128637	0.000840234	0.000868004	0.00323308	0.000926852	0.000548859	0.0029705	0.000292841
never	NA	0.00533025	0.0108808	0.00450866	0.00421295	0.00352339	0.00459608	0.00499514	0.00222388	0.0150392
never	NA	0.00252603	0.0044725	0.00244448	0.00193724	0.000801059	0.0025336	0.00508164	0.00206625	0.00292373
never	NA	3.3e-05	7.51e-05	9.43e-05	0.000169807	0.000954743	5.75e-05	8.11e-05	0.000328875	0.000145408
never	NA	0.000279039	0.000288241	0.00069857	0.000729363	0.00114626	0.000618003	0.000263688	0.0010976	0.000146926
never	NA	0.000146764	0.000108311	0.000196225	0.00021088	0.000671902	0.000129545	0.000830847	0.00199566	0.000157255
never	NA	0.00628646	0.0088049	0.0048894	0.00474985	0.00614528	0.00492828	0.0067227	0.000785045	0.0084343
never	NA	0.00208074	0.00287667	0.000896362	0.000882124	0.000898003	0.000765886	0.00119352	0.00227039	0.000151664
never	NA	1.95e-05	6.92e-05	6.43e-05	8.1e-05	0.00099616	5.33e-05	0.00062324	0.000421839	0.00010346
never	NA	0.000677877	0.000437872	0.00064571	0.000593002	0.000358489	0.000755796	0.000388723	0.000238987	7.64e-05
never	NA	6.38e-05	0.000130651	4.07e-05	5.45e-05	0.00116593	3.36e-05	0.00039799	0.000310476	0.000384753
never	NA	1.95e-05	1.95e-05	2.44e-05	3.71e-05	0.000599247	1.95e-05	0.000365172	0.000366094	6.52e-05
old	273	0.000799402	0.000987467	0.000716361	0.000638312	0.000740558	0.00061767	0.000520043	0.000390843	5.64e-05
never	NA	1.95e-05	1.95e-05	0.000111144	7.37e-05	0.000685724	3.49e-05	0.000237212	0.000293928	5.73e-05
never	NA	3.2e-05	3.82e-05	0.000110071	0.000100089	0.000861588	4.77e-05	0.000225059	0.00109135	9.64e-05
never	NA	0.000121789	0.000148548	0.000482033	0.0004022	0.00200151	0.000192194	0.000679503	0.0010491	0.00017602
never	NA	0.00054742	0.000616394	0.000417699	0.000352571	0.00228342	0.00038176	0.00055539	0.000977135	0.000415163
never	NA	6.8e-05	7.84e-05	8.65e-05	0.000111925	0.000851709	0.000111286	0.00483535	0.000297807	1.95e-05
never	NA	1.95e-05	5.05e-05	2.53e-05	3.5e-05	0.00071521	3.7e-05	8.04e-05	0.000336293	0.000225653
never	NA	1.95e-05	5.44e-05	0.000113561	0.000140555	0.00128257	6.59e-05	0.00011693	0.00152833	0.000324973
never	NA	0.000262003	0.000331011	0.000430107	0.000315226	0.000573721	0.000343398	0.000338941	0.000254874	5.48e-05
never	NA	1.95e-05	1.95e-05	5.8e-05	6.93e-05	0.000294009	4.75e-05	0.00158049	0.000318636	5.22e-05
never	NA	0.000421755	0.000219398	0.000617522	0.000377685	0.000467456	0.000419491	0.000500676	0.000159582	8.42e-05
never	NA	0.000105611	0.000128353	0.000134521	0.000127323	0.000943375	0.000129848	0.000194197	0.00158708	6.84e-05
never	NA	0.017938	0.0138573	0.0104097	0.00828412	0.00238122	0.0109674	0.00409301	0.000763278	0.02
never	NA	4.1e-05	3.83e-05	8.4e-05	7.58e-05	0.000420525	6.99e-05	0.000421917	0.000258977	0.000951238
never	NA	1.95e-05	4.83e-05	4.26e-05	9.06e-05	0.000243997	1.95e-05	5.86e-05	0.00200526	0.00160221
never	NA	1.95e-05	8.21e-05	5.05e-05	4.81e-05	0.00070035	2.39e-05	6.35e-05	0.000276556	0.000300786
never	NA	0.00297073	0.00297802	0.00187332	0.0013951	0.00182335	0.00179339	0.00238296	0.00149966	0.00145847
never	NA	0.00326692	0.00414396	0.00170479	0.00161736	0.00202774	0.00196797	0.000862386	0.0023204	0.000808284
never	NA	1.95e-05	0.000218974	4.3e-05	6.41e-05	0.00223248	3.12e-05	5.56e-05	0.00107715	8.34e-05
never	NA	1.95e-05	3.94e-05	9.8e-05	0.000133901	0.00169088	5.46e-05	0.0031379	0.000435279	9.64e-05
never	NA	1.95e-05	6.97e-05	7.25e-05	8.94e-05	0.00429927	4.72e-05	0.000563533	0.00135565	9.56e-05
never	NA	5.89e-05	0.000148855	0.000456299	0.000558008	0.00428994	0.000182404	0.000118223	0.00186486	0.000275034
never	NA	1.99e-05	6.62e-05	0.00013458	0.00014724	0.00188921	7.85e-05	0.000348728	0.0024851	9.39e-05
never	NA	0.00160422	0.000734958	0.000327031	0.000224382	0.000793039	0.000211431	0.000347329	0.00126277	0.000739514
never	NA	2.09e-05	0.000206617	0.000129718	0.000158445	0.00427882	7.25e-05	0.000348728	0.000824647	0.000956066
never	NA	1.95e-05	2.69e-05	5.04e-05	6.01e-05	0.00189519	3.56e-05	0.000233155	0.00135248	4.76e-05
current	0	1.95e-05	1.95e-05	6.3e-05	7.86e-05	0.000509104	3.97e-05	0.000137426	0.000409438	0.0065012
never	NA	1.95e-05	2.99e-05	2.05e-05	3.37e-05	0.00337038	1.95e-05	0.000148786	0.00120367	3.7e-05
never	NA	0.000106175	0.000164097	7.35e-05	0.000157085	0.000181147	3.37e-05	0.000235893	0.000836801	0.000133271
never	NA	7.5e-05	0.000104297	0.000193749	0.000227092	0.00399887	0.000248249	0.00153873	0.00139371	0.00339693
never	NA	7.41e-05	0.000152041	0.000582069	0.000778209	0.00806055	0.000259254	0.000425163	0.00270676	0.000767482
never	NA	0.0039635	0.00453763	0.009164	0.00656221	0.00821201	0.00423903	0.00475989	0.0180989	0.02
never	NA	0.00317858	0.00352185	0.00546537	0.00491035	0.00154106	0.00483545	0.00147303	0.00175345	0.00214638
never	NA	0.00168213	0.00106287	0.000553218	0.000435894	0.00215722	0.000378203	0.000638989	0.00479436	8.81e-05
recent	204	0.00578738	0.00985844	0.00900658	0.00760633	0.00470927	0.00884	0.00588302	0.00620405	0.00993245
old	289	0.00686681	0.00640435	0.00725921	0.00716851	0.00147157	0.00896395	0.00217779	0.00118169	0.00277936
never	NA	8.88e-05	0.000118232	0.000114224	8.73e-05	0.000946092	7.66e-05	0.00125482	0.000489828	5.01e-05
never	NA	0.000221959	0.000281511	6.89e-05	7.5e-05	0.0016972	5.8e-05	0.00118098	0.000386205	0.00020239
never	NA	6.23e-05	0.000685663	0.000364491	0.000514868	0.000888095	0.000197144	0.00033615	0.00195046	0.000257713
never	NA	1.95e-05	3.22e-05	6.76e-05	8.76e-05	0.000769849	5.57e-05	0.00284779	0.0012334	0.00592709
never	NA	1.96e-05	2.55e-05	0.000105781	0.000114142	0.00132002	6.62e-05	0.001369	0.0024272	0.000135131
never	NA	0.00669621	0.00523081	0.00495438	0.00269502	0.00103015	0.00403836	0.00697318	0.00523928	0.0145491
current	0	0.00336682	0.00265546	0.00205997	0.00161086	0.00734249	0.00194862	0.00180497	0.00156233	0.000527689
never	NA	0.00155431	0.00234395	0.00109386	0.000859118	0.00183534	0.000912751	0.000551693	0.000853849	7.55e-05
never	NA	0.000604184	0.00100464	0.000873145	0.000563275	0.00618147	0.000702889	0.000669328	0.000961443	0.000214966
never	NA	1.95e-05	4.98e-05	6.98e-05	9.69e-05	0.003929	5.14e-05	0.000219673	0.000903956	0.000104527
recent	262	0.00881937	0.00711524	0.00539945	0.00444942	0.00466971	0.0042929	0.000928137	0.00463649	0.00265002
never	NA	1.95e-05	4.36e-05	5.31e-05	7.44e-05	0.00241438	3.35e-05	4.68e-05	0.00127238	6.75e-05
never	NA	3.13e-05	2.94e-05	0.000273871	0.000326879	0.000751603	0.000116043	0.00017143	0.000791895	0.000177964
never	NA	0.00018602	0.000277925	0.000114213	0.000139846	0.000861634	8.35e-05	0.000175566	0.00038088	0.000127812
never	NA	0.000186724	0.000264412	0.000295333	0.000212362	0.00226043	0.000211741	0.00077904	0.00108396	0.000169779
never	NA	0.000301364	0.000239537	0.000927042	0.000608694	0.00174461	0.000686062	0.000370114	0.000993055	0.000149051
never	NA	0.000381048	0.00049643	0.000584025	0.000293186	0.00308093	0.000348862	0.000431524	0.000817828	5.98e-05
never	NA	0.00260932	0.00130985	0.00151271	0.00117699	0.00127697	0.00131251	0.000437369	0.00136642	0.000266363
never	NA	1.95e-05	1.95e-05	9.16e-05	0.000113417	0.000605567	6.07e-05	0.000490096	0.000343372	6.6e-05
never	NA	1.95e-05	1.95e-05	4.25e-05	4.92e-05	0.000256639	3.65e-05	0.00121852	0.000243289	2.51e-05
never	NA	0.000752373	0.00120105	0.000391607	0.000424045	0.00150057	0.000361538	0.000337289	0.00101781	0.00092387
never	NA	2.6e-05	7.15e-05	0.000244114	0.000460309	0.000567359	0.000207647	8.01e-05	0.00108328	0.000161384
never	NA	0.000232827	0.000225852	0.000309816	0.000232347	0.000377174	0.000205507	0.000152274	0.000538437	0.000184149
never	NA	0.00717646	0.00528889	0.0034582	0.00340589	0.0017262	0.00290772	0.00594254	0.00171624	0.00106413
never	NA	0.000306077	0.00037278	0.000398109	0.000394236	0.000745802	0.000457973	0.00028052	0.00152817	0.000282748
never	NA	1.95e-05	2.38e-05	4.12e-05	4.73e-05	0.00088425	2.1e-05	5.85e-05	0.000279769	3.08e-05
never	NA	0.00197904	0.00194631	0.00248001	0.00165568	0.000900347	0.00188125	0.00078689	0.00183294	0.000185878
never	NA	0.000243844	0.000310209	0.000329305	0.000383402	0.000663315	0.000326882	0.000194953	0.000909217	8.23e-05
never	NA	1.95e-05	4.41e-05	5.18e-05	7.74e-05	0.00298623	3.5e-05	5.36e-05	0.000904089	0.00027385
never	NA	1.95e-05	4.73e-05	3.84e-05	4.45e-05	0.0028169	3.52e-05	0.000922045	0.000762248	0.000105439
never	NA	1.95e-05	5.07e-05	0.000154327	0.000195739	0.000756946	7.72e-05	0.000167806	0.00260652	0.000108813
never	NA	0.00059743	1.95e-05	9.02e-05	0.00011298	0.000619083	4.73e-05	0.000239493	0.000752973	4.77e-05
never	NA	0.000849596	0.00134124	0.000728179	0.000948599	0.000425079	0.000911116	0.000380952	0.00053635	5.54e-05
current	0	0.00963733	0.0100022	0.00717805	0.00415891	0.00269179	0.00437739	0.00276595	0.00583955	0.00391676
recent	234	0.00403009	0.00837261	0.00245904	0.00144019	0.0177288	0.00123584	0.00128347	0.00305748	0.00500732
never	NA	0.000318665	0.000354028	0.000525089	0.000318822	0.000699499	0.000340712	0.000709762	0.00120484	0.000217356
old	314	0.000168249	0.000150485	0.0015205	0.00176133	0.00192803	0.000455765	0.000671607	0.0100322	0.00126953
never	NA	2.41e-05	3.27e-05	0.00017127	0.00021396	0.000737151	9.9e-05	0.000565015	0.00111969	0.000193935
never	NA	0.000762977	0.00118068	0.000597819	0.000618362	0.00102672	0.000618014	0.00143377	0.000325114	0.000652177
never	NA	0.000166808	0.000159063	0.00149007	0.00180995	0.00174647	0.000571508	7.67e-05	0.00365051	0.000712052
never	NA	0.00859049	0.00513712	0.00755622	0.00571188	0.00169709	0.00700096	0.0011518	0.00375782	0.000207009
never	NA	0.00119107	0.000960093	0.000832385	0.000704719	0.0053116	0.000737861	0.02	0.00408933	0.00779917
never	NA	0.000386223	0.000618755	0.000371178	0.000352376	0.000825897	0.000185647	8.7e-05	0.00153524	0.000186262
never	NA	1.95e-05	3.04e-05	4.7e-05	5.72e-05	0.000287929	3.09e-05	5.56e-05	0.000757095	6.46e-05
never	NA	0.00692907	0.0102696	0.00843431	0.00706651	0.00331838	0.0093277	0.00580536	0.02	0.0100345
never	NA	0.00340909	0.00460741	0.00363629	0.00219064	0.00125912	0.00207946	0.00241899	0.0017224	0.00103173
current	0	0.00462535	0.0096625	0.00615532	0.00632634	0.00649627	0.0065864	0.00312834	0.00996383	0.00218776
never	NA	0.02	0.02	0.0119916	0.0096183	0.00193611	0.0138794	0.00786729	0.00144926	0.0112878
never	NA	0.00171297	0.00216356	0.00207557	0.00183029	0.00127426	0.00229575	0.000834183	0.00218291	0.000251071
never	NA	6.08e-05	0.000171753	0.000507835	0.000702383	0.00474897	0.000226869	0.0001872	0.00275411	0.00144852
recent	61	0.02	0.02	0.00953444	0.00802957	0.00220746	0.0125489	0.0142827	0.00451915	0.00448796
never	NA	0.000194553	0.000314909	0.000158377	0.000133518	0.00683989	0.000140354	0.00324552	0.000859826	0.000352177
never	NA	1.95e-05	0.000227186	3.55e-05	2.76e-05	0.00297752	3.54e-05	0.000158513	0.00176147	3.34e-05
never	NA	0.000681122	0.000592207	0.00097671	0.00102312	0.000980171	0.00127364	0.000178476	0.00463762	0.000104316
never	NA	0.000723677	0.00067798	0.00066663	0.000606596	0.000851572	0.000665108	0.000839844	0.000276687	3.62e-05
never	NA	0.00106685	0.00190744	0.000691811	0.00058083	0.00073033	0.000615828	0.000545786	0.000415638	0.0001041
never	NA	0.000198005	0.00012081	0.000598728	0.000498971	0.00140031	0.000549237	0.000296381	0.0010164	4.83e-05
never	NA	3.96e-05	3.94e-05	0.00038088	0.000463445	0.00159481	0.000166192	0.000755565	0.0017593	0.000218807
never	NA	3.65e-05	5.34e-05	6.87e-05	6.72e-05	0.00184212	4.65e-05	0.000335668	0.000275394	5.85e-05
never	NA	0.00143974	0.00201953	0.00114964	0.00124155	0.000488055	0.00117936	0.02	0.00204046	7.37e-05
never	NA	1.95e-05	0.000210282	9.57e-05	7.12e-05	0.00216946	3.96e-05	0.00028052	0.00694294	0.000388654
never	NA	0.000159522	0.000313621	0.000145151	0.000148959	0.000354603	0.000152225	0.000253393	0.000735104	0.0168171
never	NA	1.95e-05	1.95e-05	4.7e-05	4.78e-05	0.000585339	2.78e-05	0.000154729	0.000247879	0.000189401
never	NA	0.000265361	0.000300936	0.000240542	0.000172606	0.00228377	0.000157042	0.000953187	0.000956321	0.00306352
never	NA	1.95e-05	0.000207895	4.53e-05	3.98e-05	0.000518488	2.92e-05	0.000444657	0.000567612	0.000639198
current	0	0.02	0.013385	0.02	0.02	0.00679274	0.02	0.00777867	0.02	0.02
never	NA	0.00203596	0.0023941	0.00139381	0.00112875	0.00203773	0.00112504	0.000750738	0.00177507	0.00120111
never	NA	0.000208223	0.000270737	0.000264511	0.000243176	0.00185199	0.000190215	0.000481292	0.000896693	0.000720027
recent	203	0.0192809	0.02	0.0104522	0.00909666	0.000835668	0.0122378	0.00609526	0.00261704	0.02
never	NA	0.00639616	0.00271791	0.00393187	0.00320078	0.00609743	0.00422476	0.00168869	0.000880803	0.00395021
never	NA	5.97e-05	0.000173381	0.000136652	0.000127297	0.00114756	9.64e-05	0.000365306	0.000727559	0.000319228
never	NA	7.07e-05	0.000111862	0.000263467	0.000264684	0.00280802	0.000136986	0.00013004	0.00160514	0.0003179
never	NA	0.00019688	0.000268487	0.000147383	0.000136168	0.00103993	0.000131644	0.00116622	0.000333699	0.000120332
current	0	0.000976988	0.00164114	0.000930588	0.000635732	0.00418526	0.000731256	0.000831082	0.00106078	0.00571784
never	NA	0.000411372	0.000584943	0.000615664	0.00058399	0.00212436	0.000599875	0.000425071	0.000616579	0.00077026
never	NA	1.95e-05	7.34e-05	6.67e-05	8.49e-05	0.000724499	4.65e-05	0.000206513	0.00565712	0.00094691
never	NA	2.83e-05	6.24e-05	0.000203439	0.000297174	0.00379745	0.000113875	0.000777528	0.001579	0.000298624
never	NA	0.000116462	1.95e-05	3.31e-05	4.75e-05	0.000462791	2.57e-05	0.000113241	0.000293539	4.35e-05
never	NA	0.000739525	0.00104757	0.00108005	0.000782171	0.00191566	0.000817935	0.00175826	0.00356336	0.0188196
never	NA	0.000108819	0.000131696	0.000217803	0.00015294	0.000591593	0.000143134	0.00068314	0.000354384	0.000908677
current	0	0.00827739	0.0129502	0.00538713	0.00367946	0.00585358	0.00369877	0.00997281	0.00171963	0.00507661
never	NA	0.000385073	0.000416544	0.000472885	0.000290568	0.000280504	0.000351961	0.00117476	0.00344498	6.88e-05
never	NA	1.95e-05	2.19e-05	3.08e-05	5.1e-05	0.0015156	3.72e-05	0.000341083	0.00131484	0.000164622
never	NA	6.07e-05	4.87e-05	0.000316303	0.000453075	0.00175595	0.00014391	0.000157275	0.00168878	0.000516461
never	NA	0.00132169	0.00175349	0.00234791	0.00224843	0.00172653	0.00249843	0.00370123	0.00296666	0.00288332
never	NA	8.1e-05	0.000155922	0.000136394	0.000110656	0.000848251	9.58e-05	0.00025426	0.000434614	5.93e-05
never	NA	9.47e-05	0.000123571	0.000144948	8.31e-05	0.00254693	8.83e-05	0.000212836	0.000757232	7.14e-05
never	NA	1.95e-05	7.8e-05	5.54e-05	7.73e-05	0.00300838	3.17e-05	0.000168595	0.00483475	6.58e-05
never	NA	1.95e-05	2.26e-05	5.15e-05	8.86e-05	0.000443131	4.01e-05	4.22e-05	0.000500177	6.54e-05
never	NA	0.000745746	0.000959776	0.000963898	0.000763578	0.00247428	0.000706461	0.00282628	0.000835719	0.00014953
never	NA	1.95e-05	3.05e-05	4.19e-05	5.14e-05	0.00203773	3.16e-05	0.000216986	0.000864902	0.000150859
never	NA	0.000181805	0.000100626	0.000188804	0.000195756	0.000416257	0.000178032	0.000417167	0.000347166	0.00528335
never	NA	0.000921082	0.00120457	0.000590903	0.000628456	0.00161982	0.00057203	0.000389791	0.000670328	0.00014953
never	NA	0.00927235	0.0118057	0.00671907	0.00526072	0.00126362	0.00637114	0.0022856	0.00196872	0.00472886
never	NA	0.00343684	0.00375533	0.00736076	0.00764007	0.0010693	0.00692768	0.00115456	0.00111816	0.000153298
never	NA	0.0010001	0.000877512	0.000938047	0.000860243	0.00254468	0.000984077	0.000920268	0.00107827	0.00273825
never	NA	1.95e-05	0.000100211	0.000126966	0.000116852	0.00117137	5.28e-05	0.0156654	0.00124715	0.000373703
never	NA	0.000241204	0.000300845	0.000531996	0.000306181	0.00353192	0.000309913	0.000976577	0.00299326	0.000307085
never	NA	1.95e-05	2.61e-05	4.67e-05	7.2e-05	0.000690883	3.95e-05	0.000596876	0.000760833	0.000173956
never	NA	0.000302622	0.000505411	0.000408388	0.000266929	0.00213512	0.000301741	0.00368889	0.000501912	9.65e-05
never	NA	6.21e-05	9.49e-05	5.49e-05	5.13e-05	0.00108506	2.35e-05	0.00786065	0.000740849	0.000240168
never	NA	1.95e-05	4.01e-05	4.05e-05	5.52e-05	0.00280681	1.95e-05	0.000587237	0.0015325	0.000423642
never	NA	3.43e-05	6.52e-05	0.00032654	0.000380536	0.000892463	0.000139813	0.00193229	0.00134343	0.00248066
never	NA	0.00526265	0.0155233	0.00260556	0.00247646	0.000833282	0.00234722	0.00589125	0.00556995	0.00299668
never	NA	0.0035106	0.00478546	0.00504965	0.00467422	0.00139253	0.00694026	0.0174079	0.00501465	0.00424006
never	NA	0.000100508	0.000182951	0.000127524	0.000127515	0.00257277	0.000128539	0.000428498	0.000448245	4.84e-05
recent	57	0.00307624	0.00469487	0.00324746	0.0021985	0.00482511	0.00215308	0.00326547	0.00328274	0.0104351
recent	87	0.000156317	0.000207295	0.000111145	0.0001069	0.00147856	8.8e-05	0.00057726	0.0004931	0.000127082
never	NA	0.000245742	0.000238598	0.00234711	0.00286842	0.00440112	0.000850626	0.00371621	0.00524428	0.00273314
never	NA	0.0138583	0.0074192	0.011613	0.00730137	0.00283645	0.00930658	0.00365649	0.00172542	0.0174668
never	NA	7.86e-05	9.76e-05	0.000102045	9.2e-05	0.00053534	7.68e-05	0.000341426	0.00020276	8.72e-05
recent	176	0.010515	0.00636424	0.00560481	0.00470762	0.00188414	0.00620187	0.00813562	0.00173338	0.00542153
never	NA	3.88e-05	3.86e-05	0.000119353	8.05e-05	0.00058659	8.15e-05	0.00053803	0.00019214	5.22e-05
never	NA	0.000273498	0.000226405	0.00200601	0.00311145	0.00358011	0.00091237	0.00599686	0.00578776	0.00119297
never	NA	1.95e-05	1.95e-05	4.78e-05	5.41e-05	0.00048361	3e-05	0.00026439	0.000483904	5.64e-05
never	NA	0.000348337	0.000379412	0.000210615	0.000154026	0.00214783	0.000149705	0.00207175	0.00331548	0.00333263
never	NA	1.95e-05	0.000116023	3.38e-05	3.81e-05	0.00499174	1.95e-05	0.000121651	0.00172659	0.00197308
old	296	1.95e-05	4.62e-05	4.21e-05	5.44e-05	0.00199749	1.95e-05	0.000519216	0.00341151	0.000570931
never	NA	0.000122208	0.000170808	0.000243541	0.000267942	0.000705165	0.00014195	0.000341372	0.000824162	7.68e-05
never	NA	0.000149456	0.00016326	0.00133649	0.00166578	0.00424339	0.000540219	0.000831082	0.00376753	0.000814629
never	NA	4.48e-05	0.000122474	4.8e-05	5.01e-05	0.00151851	3.45e-05	0.000312832	0.000542535	0.000330606
never	NA	1.95e-05	2.58e-05	3.36e-05	5.04e-05	0.000940156	4.13e-05	0.00178841	0.00297551	5.1e-05
never	NA	0.0023035	0.00249766	0.00166515	0.00182046	0.00109951	0.00197343	0.00152327	0.00284297	0.00472166
never	NA	0.000294631	0.000284026	0.000671335	0.000392826	0.00115808	0.000501625	0.000827506	0.000780674	4.92e-05
never	NA	7.44e-05	0.000195555	6.31e-05	6.4e-05	0.00158217	3.31e-05	0.000120684	0.000650699	7.77e-05
old	288	0.0172686	0.0120111	0.00732749	0.0077315	0.0146013	0.0101364	0.0110285	0.0104194	0.00118172
never	NA	3.13e-05	0.000122034	9.63e-05	0.000113842	0.000516773	0.000150987	0.02	0.000621247	0.000434753
never	NA	0.00028152	0.000302193	0.000513589	0.000286345	0.00123424	0.000330455	0.000649852	0.000763409	5.18e-05
never	NA	1.95e-05	4.21e-05	2.23e-05	3.66e-05	0.00359872	1.95e-05	0.00123252	0.000796139	0.000540784
never	NA	0.00152154	0.00175637	0.0017544	0.00117821	0.00322146	0.00114716	0.00300152	0.00126811	0.00725685
recent	86	0.00389568	0.00519508	0.00394174	0.00396129	0.00326881	0.00398174	0.00202015	0.00072168	0.00347579
never	NA	1.95e-05	1.95e-05	2.46e-05	3.52e-05	0.00257901	1.95e-05	0.000376222	0.00212115	8.12e-05
never	NA	1.95e-05	6.14e-05	2.23e-05	3.18e-05	0.000869654	1.95e-05	0.000921425	0.000350533	0.000380417
never	NA	1.95e-05	1.95e-05	2.27e-05	3.62e-05	0.000748484	1.95e-05	0.000311519	0.000238464	0.00167684
never	NA	0.00443017	0.00866996	0.00649952	0.00329747	0.00117181	0.00438662	0.00516423	0.00382345	0.000208216
never	NA	0.00108608	0.00109076	0.000791796	0.000355088	0.00233574	0.000503828	0.00244022	0.000512636	0.000138702
never	NA	1.95e-05	1.95e-05	4e-05	4.12e-05	0.00034476	2.79e-05	0.0014612	0.000518077	9.13e-05
never	NA	0.00188739	0.00180359	0.00141402	0.00222799	0.00122452	0.002664	0.000611231	0.00134085	0.00100046
never	NA	0.00215055	0.00198386	0.0026472	0.00132979	0.00202802	0.001825	0.00779662	0.00260096	0.000296352
never	NA	1.95e-05	3.19e-05	5.04e-05	5.15e-05	0.000516349	2.91e-05	0.000172958	0.000510826	0.000204549
never	NA	1.95e-05	1.95e-05	4.47e-05	5.15e-05	0.000297955	3.18e-05	0.000143317	0.000240512	2.98e-05
never	NA	1.95e-05	1.95e-05	9.11e-05	0.000107632	0.000682273	5.36e-05	0.000531056	0.00478708	6.43e-05
never	NA	0.000168421	0.000165914	0.000273658	0.000258527	0.000812145	0.00020578	0.00130484	0.000838373	8.32e-05
never	NA	0.000262497	0.00034508	0.00024248	0.000196116	0.000666696	0.000170331	0.000284014	0.000670362	8.83e-05
never	NA	0.00115372	0.0011679	0.000624198	0.00064483	0.000897132	0.000613579	0.000522373	0.000313959	0.000140479
never	NA	1.95e-05	8.88e-05	5.18e-05	9.04e-05	0.000557784	4.04e-05	0.00437043	0.000325155	8.08e-05
never	NA	1.95e-05	2.69e-05	6.93e-05	7.68e-05	0.000973398	3.88e-05	0.000278753	0.000780878	4.82e-05
current	0	0.02	0.02	0.0155892	0.0113138	0.00290316	0.0177141	0.0178722	0.0112603	0.00693194
never	NA	0.000944168	0.000868667	0.00117793	0.00077604	0.00199856	0.000904699	0.00104742	0.000803859	0.000280541
never	NA	0.00884419	0.00878044	0.00391432	0.00300248	0.00118903	0.00443528	0.005388	0.00210133	0.00304835
never	NA	0.000299408	0.000470655	0.000309437	0.000250615	0.00180028	0.00024868	0.000608655	0.000656801	7.48e-05
never	NA	2.94e-05	8.01e-05	0.000209057	0.000280315	0.00232119	0.000128929	0.000403056	0.00146184	0.0001846
never	NA	1.95e-05	4.51e-05	4.58e-05	6.36e-05	0.00115869	5.25e-05	0.000940489	0.000724313	7.4e-05
never	NA	0.000271138	0.00037752	0.000242081	0.000232807	0.00109798	0.000141809	0.00512407	0.000714192	0.000577322
never	NA	3.57e-05	0.000179359	9.8e-05	0.000133164	0.00179934	6.8e-05	0.000401634	0.000722585	0.000795631
never	NA	0.000681119	0.000985277	0.00109313	0.00117251	0.00493284	0.000588693	0.000740517	0.00255188	0.000916176
never	NA	0.00136692	0.00158068	0.0011008	0.00105208	0.00386946	0.00106042	0.000950504	0.00614382	0.000928158
never	NA	6.02e-05	1.95e-05	4.83e-05	5.48e-05	0.00117876	2.77e-05	0.000200899	0.000326879	7.77e-05
current	0	0.0132951	0.0116691	0.00881244	0.00981774	0.00303774	0.0100175	0.00778637	0.0055381	0.0137875
never	NA	9.9e-05	0.000159322	0.000175855	0.000135166	0.000728875	0.000103625	0.000264138	0.000888356	0.000431591
never	NA	0.000142794	0.000166487	0.00012702	0.00013169	0.00867276	0.000119539	0.00080576	0.0014636	0.00151382
never	NA	2.29e-05	1.95e-05	5.98e-05	7.1e-05	0.000465264	3.83e-05	0.00116169	0.000653974	0.000493388
never	NA	4.66e-05	2.28e-05	6.72e-05	8.49e-05	0.00129819	4.47e-05	0.000231804	0.00245777	4.93e-05
never	NA	0.00291799	0.00476868	0.00199795	0.00176688	0.00217117	0.00169415	0.00145639	0.00312071	0.00154162
never	NA	0.018443	0.02	0.0121201	0.00905174	0.00706097	0.0166558	0.0114946	0.0063443	0.02
never	NA	0.00047595	0.000743579	0.000843002	0.000547924	0.000400073	0.000637704	0.00032779	0.000134624	8.06e-05
old	314	0.00121889	0.00198672	0.000672632	0.000698558	0.00342457	0.000734197	0.00251405	0.000959816	0.00061977
never	NA	9.32e-05	0.000981778	9.24e-05	9.62e-05	0.000527184	8.78e-05	0.000375435	0.000419772	4.82e-05
never	NA	0.000155978	0.000239452	0.000226636	0.000198603	0.00145005	0.000190588	0.000261661	0.00166347	0.00227034
old	372	1.95e-05	0.000102556	4.16e-05	5.09e-05	0.000823664	2.96e-05	0.000179445	0.000999931	0.00174368
recent	205	0.00087463	0.00111571	0.00083211	0.000635844	0.00169771	0.000628738	0.000716171	0.000579068	0.00528142
never	NA	1.95e-05	0.000668003	8.04e-05	8.56e-05	0.000940736	5.16e-05	0.000341735	0.000718424	6.2e-05
never	NA	0.00171115	0.00169522	0.0024364	0.00151165	0.00457026	0.00156826	0.00318561	0.00383948	0.00280829
never	NA	0.00338732	0.00195741	0.00568645	0.00309107	0.00155227	0.00449199	0.00160044	0.00146426	0.00103231
old	290	0.00418014	0.00443488	0.000823087	0.00094426	0.00136869	0.000534952	0.00240463	0.000790096	0.00363206
never	NA	0.00107018	0.0011386	0.000961894	0.00094659	0.000630414	0.00101316	0.00424656	0.000800917	5.78e-05
never	NA	0.000332506	0.000274583	0.00479387	0.00652336	0.0037843	0.00102537	0.000445146	0.00650061	0.00131098
never	NA	6.71e-05	0.000156245	8.58e-05	9.74e-05	0.00529587	5.48e-05	0.000124069	0.000948172	0.00038009
never	NA	3.01e-05	3.85e-05	6.88e-05	7.32e-05	0.00129256	5.85e-05	0.00341897	0.000678876	0.000157773
never	NA	2.23e-05	7.74e-05	0.000167151	0.00020636	0.00236798	9.12e-05	0.00033025	0.000909498	0.00108885
never	NA	0.000102728	0.000240472	0.000217508	0.000295798	0.00144007	0.000148782	0.000365118	0.00103416	0.000460849
never	NA	8.07e-05	9.82e-05	0.000367101	0.000505595	0.0038388	0.000190445	0.000273274	0.0017446	0.000334089
never	NA	0.00663164	0.00567282	0.00674594	0.00551254	0.00170712	0.0063531	0.00430129	0.00179795	0.00465889
never	NA	0.00207762	0.00177179	0.00444406	0.00462093	0.00116426	0.00576408	0.00178234	0.00106429	0.00140528
never	NA	1.95e-05	7.83e-05	6.79e-05	9.13e-05	0.00193558	6.41e-05	0.00193377	0.00251832	0.000316188
never	NA	1.95e-05	1.95e-05	5.67e-05	6.93e-05	0.000509104	3.78e-05	0.000251451	0.000320697	4.63e-05
never	NA	0.00114203	0.00153465	0.00121716	0.00104607	0.000941298	0.00133891	0.000982901	0.000698348	5.06e-05
recent	263	0.000314447	0.00056095	0.000246807	0.000253147	0.00131451	0.000187535	0.009639	0.0055337	0.000599594
old	367	0.000779518	0.000927729	0.00118435	0.000871669	0.00344437	0.000920272	0.00618787	0.00102242	0.000136416
never	NA	0.000790417	0.00117037	0.000840416	0.000438914	0.00164452	0.000375735	0.000590061	0.00098126	0.00114105
recent	267	0.00160595	0.00125142	0.0018069	0.0009113	0.0145939	0.0010175	0.00412058	0.00631316	0.00755877
recent	59	0.02	0.02	0.02	0.0124552	0.00214677	0.015443	0.010761	0.0105717	0.02
never	NA	0.00202891	0.00258345	0.00174941	0.00120961	0.0012481	0.00146933	0.0012832	0.000546055	0.000248086
never	NA	0.00013483	0.000275574	0.000114098	0.000117049	0.00620561	0.00011278	0.000361353	0.00245559	7.04e-05
old	300	1.95e-05	3.59e-05	9.86e-05	0.000121423	0.000577274	5.86e-05	0.000423733	0.000583385	0.0032556
never	NA	1.95e-05	1.95e-05	7.88e-05	8.66e-05	0.000394355	3.73e-05	0.000375634	0.000711228	0.000539328
never	NA	2e-05	4.51e-05	5.4e-05	7.1e-05	0.000663784	3.8e-05	0.00382379	0.000376478	3.99e-05
recent	86	0.00473182	0.0047061	0.00678476	0.00559067	0.00107644	0.00686508	0.0110686	0.00330846	0.00503548
never	NA	8.73e-05	6.42e-05	7.94e-05	7.45e-05	0.00195618	5.64e-05	0.000611272	0.000472949	7.05e-05
never	NA	0.00232951	0.001166	0.00336977	0.00287233	0.0011424	0.00424999	0.00330275	0.000674635	0.000100441
never	NA	3.4e-05	3.71e-05	0.000297662	0.000360252	0.000828266	0.000162326	0.00120024	0.00113439	0.000160268
never	NA	3.4e-05	0.000236127	5.2e-05	6.98e-05	0.00393431	3.86e-05	0.000281496	0.000769761	8.79e-05
never	NA	0.000508476	0.000749058	0.000393474	0.000303054	0.000817243	0.000329789	0.0011699	0.00170777	0.000375208
never	NA	1.95e-05	6.86e-05	5.22e-05	7.14e-05	0.00137615	4.4e-05	0.00384473	0.000352904	3.57e-05
never	NA	1.95e-05	1.95e-05	4.1e-05	5.76e-05	0.000394355	2.56e-05	0.000320327	0.000565273	0.00129396
never	NA	0.000154116	0.00014831	0.00144596	0.00185738	0.00244735	0.000679766	0.0011848	0.00386846	0.000716462
never	NA	1.95e-05	0.000102747	9.91e-05	9.42e-05	0.00181186	4.73e-05	0.000855724	0.00147406	5.63e-05
never	NA	0.000703664	0.00137412	0.000509589	0.000468836	0.000648802	0.000516755	0.000700356	0.00270481	0.000614753
never	NA	1.95e-05	1.95e-05	4.07e-05	4.7e-05	0.000367083	2.68e-05	0.00148978	0.0010967	5.8e-05
never	NA	1.95e-05	0.00017683	5.99e-05	8.64e-05	0.000955277	4.02e-05	0.000221752	0.000709163	4.35e-05
never	NA	1.95e-05	3.41e-05	0.000132233	0.000131758	0.00128933	5.82e-05	0.000378262	0.00285631	6.77e-05
never	NA	1.95e-05	1.95e-05	4.37e-05	5.03e-05	0.000983517	3.15e-05	0.000794063	0.000382355	5.03e-05
never	NA	0.000234059	0.000800182	0.000358999	0.000280936	0.000797031	0.000287809	0.00313255	0.00159787	0.000728177
old	344	0.012499	0.0101426	0.00950763	0.00657993	0.0034076	0.00668873	0.0086757	0.00267218	0.02
never	NA	1.95e-05	4.21e-05	8.23e-05	7.7e-05	0.00106256	3.96e-05	0.000359857	0.000432491	0.00041933
never	NA	0.000978664	0.000939967	0.00145354	0.00115302	0.00174224	0.00124367	0.00223528	0.000783207	0.00056582
never	NA	0.000197982	0.000253653	0.000934672	0.00100424	0.00376585	0.000404038	0.00108493	0.00397937	0.000386842
never	NA	0.000159807	0.000159735	0.000613638	0.00084409	0.0024839	0.000325292	0.000806595	0.00392822	0.000583421
never	NA	1.95e-05	1.95e-05	8.53e-05	0.000112417	0.00149334	4.52e-05	0.000267372	0.000474966	6.57e-05
never	NA	4.62e-05	2.49e-05	8.07e-05	0.000102729	0.000865531	7e-05	0.00125351	0.000729182	6.97e-05
recent	205	0.00248372	0.00320881	0.00346695	0.00227974	0.00332419	0.00260877	0.00126094	0.000928485	0.000396346
never	NA	0.00216002	0.00274945	0.00125766	0.00108551	0.00168402	0.0011967	0.00332772	0.016082	0.000220598
never	NA	1.95e-05	4.86e-05	1.95e-05	3.02e-05	0.00408419	1.95e-05	0.000145309	0.00123738	5.47e-05
never	NA	4.43e-05	0.000281712	0.000407023	0.000510282	0.02	0.000200047	0.00192522	0.00372927	0.000497465
never	NA	0.000552134	0.000501342	0.00131465	0.000746617	0.00186104	0.000801187	0.0016867	0.00081075	0.00114507
current	0	0.000500167	0.000264258	0.000339951	0.000228647	0.00105711	0.000266174	0.000302359	0.00162605	0.000129191
never	NA	0.00226528	0.00173711	0.00160331	0.00143325	0.000915932	0.00162746	0.0024367	0.00160942	0.000361676
never	NA	0.00214304	0.00266141	0.000639824	0.000668986	0.000711689	0.000643258	0.000722668	0.00214983	0.000783749
never	NA	0.000592392	0.000655447	0.000517017	0.00035426	0.000442726	0.000388828	0.00176654	0.000389761	0.000419765
never	NA	1.95e-05	0.000285701	4.98e-05	6.55e-05	0.000363424	3.56e-05	0.00069642	0.00158389	0.000156992
never	NA	1.95e-05	0.000353282	6.05e-05	9.85e-05	0.0041811	3.43e-05	0.00829572	0.00124324	0.000509669
never	NA	1.95e-05	3.71e-05	0.00012648	0.00016671	0.000834947	7.23e-05	0.000257573	0.00510643	0.000354387
never	NA	0.0045569	0.00482435	0.00201437	0.00167461	0.0023052	0.00177823	0.00566188	0.00118072	0.0082835
never	NA	0.000241207	0.000269666	0.0003275	0.000239916	0.00132684	0.000231086	0.000338791	0.000472949	0.00339398
never	NA	1.95e-05	3.54e-05	4.69e-05	6.86e-05	0.00202515	3.67e-05	0.000459548	0.00228094	6.73e-05
never	NA	1.95e-05	7.47e-05	2.4e-05	4.83e-05	0.00432674	2.14e-05	0.000223403	0.00104002	0.00191231
recent	205	0.00321422	0.00448225	0.00401767	0.00212611	0.0053544	0.00277981	0.00265787	0.0169851	0.00496081
never	NA	0.00039746	0.0003194	0.000844042	0.000970413	0.00225393	0.000515045	0.000637552	0.00236837	0.000335382
never	NA	5.77e-05	9.89e-05	6.64e-05	7e-05	0.00217747	7.85e-05	7.33e-05	0.000300086	3.72e-05
never	NA	1.95e-05	2.32e-05	4.48e-05	5.31e-05	0.00110065	3.03e-05	0.000268825	0.000396145	7.93e-05
never	NA	1.95e-05	0.000231986	0.0001141	0.000158653	0.0117445	8.41e-05	0.000386158	0.00191781	0.000581438
never	NA	0.00115794	0.00173193	0.00118734	0.00113751	0.00171315	0.000834172	0.00141455	0.0104503	0.000817791
never	NA	0.000402643	0.000538199	0.000440763	0.000287768	0.00075483	0.000273446	0.00116545	0.000889982	0.000500485
never	NA	4.18e-05	0.000127869	0.000305275	0.000381474	0.00125069	0.000154506	0.000397429	0.0011812	0.00026935
never	NA	0.000108444	0.000113876	0.000565115	0.000659943	0.000951566	0.00024821	0.000472226	0.00216212	0.000484832
never	NA	0.00196999	0.00144147	0.00286617	0.00292207	0.00380558	0.00367988	0.00119558	0.00127353	0.00061977
never	NA	0.000291083	0.000749151	0.000222769	0.000172021	0.00125923	0.000150715	0.00624925	0.0021998	7.72e-05
never	NA	1.95e-05	6.86e-05	4.73e-05	5.81e-05	0.00438376	3.81e-05	0.000205581	0.00105123	0.00105866
never	NA	0.00302948	0.00172906	0.00171986	0.00162498	0.00214669	0.00253772	0.02	0.00228532	0.00567813
recent	206	1.95e-05	0.000114696	4.6e-05	5.53e-05	0.00407207	3.68e-05	0.000126017	0.00317137	0.00490473
never	NA	0.00100755	0.00131263	0.000616548	0.000591708	0.00148596	0.000590358	0.00198607	0.000774632	0.000880251
never	NA	2.06e-05	0.000111825	0.000151674	0.000300836	0.00421141	0.000189036	0.02	0.00573276	0.000180121
never	NA	1.95e-05	4.96e-05	0.000147087	0.000196142	0.00183077	9.58e-05	0.000264138	0.000777067	0.000128327
never	NA	1.95e-05	6.59e-05	0.000109986	0.000161988	0.00479057	8.48e-05	0.00429731	0.00167513	0.000124904
never	NA	1.95e-05	4.45e-05	3.5e-05	3.11e-05	0.00187039	2.7e-05	0.000226615	0.00199511	4.3e-05
never	NA	1.95e-05	7e-05	4.12e-05	4.59e-05	0.00618006	3.65e-05	0.02	0.00736372	0.000238828
never	NA	0.00128785	0.00143997	0.00191764	0.00108124	0.00248031	0.00123234	0.000821753	0.00238268	0.000694029
never	NA	0.000960543	0.00159754	0.000220912	0.000254669	0.00123333	0.000119429	0.000480069	0.000476861	0.00330618
never	NA	1.95e-05	2.03e-05	7.76e-05	9.73e-05	0.00131798	5.38e-05	0.000477977	0.000521813	5.05e-05
never	NA	4.36e-05	0.000154572	0.000376989	0.000473959	0.00898799	0.00017276	0.000282499	0.00238268	0.000320864
never	NA	1.95e-05	4.91e-05	4.48e-05	8.42e-05	0.00194201	3.66e-05	0.0132683	0.000467198	4.62e-05
never	NA	1.95e-05	9.29e-05	6.17e-05	7.08e-05	0.0011339	4.45e-05	0.000266707	0.000931422	0.000611239
never	NA	9.85e-05	2.48e-05	5.13e-05	7.43e-05	0.000444467	9.33e-05	0.02	0.000528217	4.83e-05
never	NA	0.00045557	0.000342051	0.000456994	0.000305929	0.000641217	0.000291382	0.000386975	0.000325757	0.000266966
never	NA	0.000378985	0.000331428	0.00415737	0.0050428	0.00462843	0.00136347	0.000145294	0.00748917	0.0016927
never	NA	1.95e-05	1.95e-05	1.95e-05	1.95e-05	0.000214017	2.27e-05	0.000135897	0.000171829	0.000504517
never	NA	0.000110336	2.66e-05	2.36e-05	3.63e-05	0.00139203	0.00020096	0.000366369	0.0035888	0.000123461
never	NA	1.95e-05	0.000124037	3.17e-05	4.6e-05	0.00074655	2.88e-05	0.00011045	0.000500177	5.55e-05
old	289	1.95e-05	2.62e-05	2.64e-05	2.61e-05	0.000337508	2.22e-05	0.000152839	0.000276687	0.000755493
never	NA	0.000429432	0.00059175	0.000254607	0.00026584	0.001479	0.000248536	0.00105956	0.000543637	0.000186238
never	NA	0.000810528	0.000894797	0.0012261	0.000715189	0.0023253	0.000727173	0.000680124	0.00186401	0.00532443
never	NA	0.000235805	0.000705165	0.000937478	0.000836096	0.000637094	0.000468212	0.00238371	0.00110425	0.000996502
never	NA	1.95e-05	1.95e-05	3.04e-05	4.52e-05	0.000517808	2.06e-05	0.000243279	0.00096048	2.88e-05
never	NA	0.000419722	0.00051454	0.000615664	0.000469735	0.0024078	0.000478843	0.00324121	0.00145221	0.00071448
never	NA	1.95e-05	2.64e-05	3.15e-05	5.31e-05	0.000314467	2.72e-05	0.000298307	0.00105504	3.42e-05
never	NA	1.95e-05	5.08e-05	6.98e-05	9.96e-05	0.00118162	5.72e-05	0.00048146	0.000946939	0.000121479
never	NA	3.46e-05	9.13e-05	0.000287401	0.00036519	0.00754269	0.00013626	0.00038789	0.00233895	0.000198212
never	NA	1.95e-05	3.77e-05	3.43e-05	7.13e-05	0.00358226	6.78e-05	0.000613295	0.000589367	7.16e-05
never	NA	0.00277972	0.00235178	0.00403831	0.00365623	0.00279861	0.0040928	0.00395425	0.000931083	0.0011336
never	NA	0.000838624	0.000936652	0.000913891	0.000881566	0.00395115	0.000861831	0.000360464	0.000777219	0.000683848
never	NA	0.000519918	0.000854747	0.000744111	0.000523914	0.00361884	0.000524345	0.0007077	0.00231258	0.00021065
never	NA	2.56e-05	4.76e-05	0.000242653	0.000311183	0.00100638	0.000121552	0.000239598	0.000991812	0.000187355
never	NA	1.95e-05	3.16e-05	5.61e-05	8.2e-05	0.00078127	6.4e-05	0.00292375	0.000791862	0.000173524
never	NA	0.005468	0.00447031	0.00779753	0.00550921	0.02	0.00595607	0.00261109	0.000654227	0.000924154
never	NA	9.11e-05	0.000181729	0.000207547	0.0001628	0.00133479	0.000160464	0.000546165	0.000565299	7.32e-05
never	NA	0.00169302	0.00130469	0.00420481	0.00329623	0.00104315	0.00376085	0.00172816	0.00198313	0.000586361
never	NA	1.95e-05	4.34e-05	5.32e-05	7.26e-05	0.0012891	3.82e-05	0.000424508	0.0179278	0.00324396
never	NA	0.00140414	0.00164614	0.00109412	0.000966809	0.00136176	0.000848921	0.00144169	0.000775888	0.000120158
never	NA	0.000749765	0.00101132	0.000740182	0.000549908	0.000846839	0.000505542	0.00108215	0.000861442	5.24e-05
never	NA	0.000640485	0.000481677	0.000380984	0.000319686	0.000576629	0.0003237	0.00120688	0.000770983	0.000463454
recent	107	1.95e-05	2.83e-05	3.38e-05	4.12e-05	0.00172374	1.95e-05	0.000404359	0.00306762	0.0165245
never	NA	0.000165688	0.000265039	0.00178224	0.00204058	0.0157949	0.000527512	0.000117033	0.00616794	0.00100029
never	NA	0.000146176	0.000125882	0.00140989	0.00153044	0.00148637	0.000435332	0.00013496	0.0031238	0.000670863
recent	260	5.98e-05	3.76e-05	4.9e-05	5e-05	0.000382071	3.64e-05	0.000403444	0.000370322	8.8e-05
never	NA	1.95e-05	3.93e-05	2e-05	2.68e-05	0.00247024	1.95e-05	0.000134211	0.000906625	6.13e-05
never	NA	1.95e-05	6.42e-05	5.6e-05	4.13e-05	0.003299	2.98e-05	0.000601119	0.00166691	0.000101817
never	NA	1.95e-05	6.97e-05	2.77e-05	4.94e-05	0.00523714	2.71e-05	0.000246105	0.00183655	0.000133561
recent	142	0.00388948	0.0026295	0.0036019	0.00268997	0.0011686	0.00322909	0.00286723	0.00101121	0.00022717
old	315	0.000569719	0.000577	0.00130067	0.000753425	0.00204609	0.000817007	0.000589286	0.00165252	0.000336591
never	NA	0.00189777	0.00252058	0.00293629	0.00183874	0.00781081	0.00204808	0.0011307	0.00360882	0.00171587
old	315	0.0167054	0.02	0.00549644	0.00366529	0.00476539	0.00421075	0.0101977	0.00975231	0.02
never	NA	0.00059912	0.000694647	0.000738109	0.000578944	0.00223938	0.000480893	0.00158784	0.00219428	0.00883403
never	NA	1.95e-05	6.69e-05	5.66e-05	8.71e-05	0.00364991	4.11e-05	0.000328474	0.00103267	0.000173524
never	NA	0.000280086	0.000570387	0.000263989	0.000220261	0.00226168	0.000238754	0.000671981	0.000745229	0.000687853
never	NA	0.00353109	0.00646527	0.00318399	0.00288659	0.00345791	0.00283379	0.00342178	0.00467276	0.000368533
recent	86	0.00280392	0.00359589	0.00417327	0.00283951	0.0103761	0.00333762	0.00274708	0.00233785	0.00756464
never	NA	0.00044208	0.000540472	0.0006775	0.000928573	0.00105885	0.000896476	0.000275381	0.000747897	0.000101497
never	NA	0.000315287	0.000397971	0.000313921	0.000194451	0.00107104	0.000163257	0.000545953	0.000718521	0.000355314
never	NA	2.65e-05	0.000112394	0.000116871	0.000171817	0.000661479	6.63e-05	0.02	0.000920506	0.000161289
never	NA	0.000103333	3.56e-05	0.000190635	0.000259296	0.00248692	8.86e-05	0.000711763	0.00472688	0.000311925
never	NA	0.000752443	0.000548161	0.000682727	0.00054499	0.00130142	0.00063216	0.0013727	0.00151998	0.000230248
never	NA	1.95e-05	5.7e-05	0.000194266	0.000249216	0.00106524	0.000110049	0.000137059	0.00403669	0.000129793
current	0	0.000369917	0.000225022	0.000635955	0.00048934	0.000528847	0.000589457	0.0048209	0.000635417	0.000492452
recent	235	0.00267984	0.00377472	0.00193853	0.00193313	0.00287697	0.00210614	0.00185838	0.00143128	7.97e-05
never	NA	0.000287423	0.000299175	0.000240321	0.000235127	0.000528766	0.000261482	0.00352113	0.000358633	0.000318746
never	NA	0.000230324	0.00025612	0.000377938	0.000212746	0.000759869	0.000262496	0.000330308	0.00160789	0.000235736
never	NA	0.000544381	0.00073653	0.000810226	0.000498032	0.00133714	0.000519878	0.000942984	0.000433013	0.00117165
never	NA	0.000173534	0.000236537	0.000280731	0.000236669	0.00282526	0.000243066	0.000707673	0.00148358	0.000682097
recent	34	0.00634479	0.0138778	0.00741082	0.00590539	0.00556026	0.00743897	0.00123415	0.00265354	0.0069443
never	NA	1.95e-05	4.97e-05	7.86e-05	0.000106595	0.00215796	4.58e-05	0.000279228	0.00164435	0.0038535
recent	113	0.0139166	0.0175711	0.00636466	0.004757	0.02	0.0059592	0.00989198	0.00589912	0.02
never	NA	3.12e-05	4.96e-05	4.97e-05	4.88e-05	0.000853454	4.49e-05	0.000289154	0.000142934	1.95e-05
never	NA	1.95e-05	0.000125774	4.73e-05	6.76e-05	0.0110404	2.93e-05	0.00189874	0.0145041	0.000262547
never	NA	0.00109585	0.000811037	0.00081884	0.000481975	0.00158848	0.000434638	0.000385882	0.00431253	0.000219192
never	NA	0.00238015	0.00235629	0.00352787	0.00229322	0.00141048	0.00226463	0.00176997	0.00457892	7.27e-05
never	NA	1.95e-05	4.44e-05	3.65e-05	4.6e-05	0.00246479	2.35e-05	0.000142226	0.005455	0.000107854
never	NA	2.35e-05	4.46e-05	0.000201063	0.00023918	0.00073165	9.82e-05	0.00107245	0.00119603	0.000114804
never	NA	2.96e-05	4.66e-05	0.000241927	0.000277337	0.00548153	0.000178633	0.000164819	0.000770983	0.000124536
never	NA	0.000486392	0.000722729	0.0003398	0.000172227	0.00344848	0.000194282	0.00473997	0.00227805	0.000377254
never	NA	1.95e-05	0.00021246	3.53e-05	4.21e-05	0.00634517	2.73e-05	0.000219824	0.000867553	9.58e-05
never	NA	2.23e-05	7.21e-05	0.00020899	0.000218366	0.00700103	7.99e-05	0.000862546	0.00182105	0.000145389
never	NA	1.95e-05	1.95e-05	3.93e-05	5.82e-05	0.000530921	4.18e-05	0.000426042	0.000566549	6.19e-05
never	NA	0.000368746	0.000585201	0.000811475	0.00047055	0.00178531	0.000500851	0.000705628	0.000993131	0.000323423
never	NA	0.00170888	0.00124115	0.000553251	0.00060933	0.00234912	0.000580563	0.0012244	0.00253802	0.00442284
never	NA	0.000830489	0.00112222	0.000431784	0.000376075	0.00268554	0.000320383	0.00139732	0.00111553	0.00294329
never	NA	0.000217718	0.000165374	0.000211532	0.000245225	0.000825572	0.000255083	0.000736354	0.000635411	8.69e-05
never	NA	0.00112345	0.00154236	0.000671944	0.00056375	0.00127099	0.000469596	0.00245456	0.00052243	9.55e-05
never	NA	1.95e-05	2.53e-05	2.99e-05	5.28e-05	0.000617832	2.28e-05	8.79e-05	0.000332577	5.04e-05
never	NA	1.95e-05	0.00019803	4.37e-05	6.83e-05	0.02	2.35e-05	0.000720036	0.00323999	0.000316786
never	NA	0.000233083	0.000305825	0.000229752	0.000198355	0.00200053	0.000189108	0.000471707	0.00181289	9.38e-05
never	NA	0.000827155	0.000968494	0.00052409	0.00067639	0.000372019	0.000575303	0.000548838	0.000889947	0.000105382
never	NA	1.95e-05	7.84e-05	7.43e-05	0.000103526	0.00241666	4.23e-05	0.000186783	0.00272423	0.0015993
never	NA	1.95e-05	0.00011574	4.97e-05	4.26e-05	0.000759993	1.95e-05	0.000310515	0.00352326	0.000732478
never	NA	0.00282464	0.00281064	0.00171778	0.00105309	0.000952581	0.00109504	0.00261857	0.00273157	0.00185276
never	NA	0.00186976	0.0013228	0.000783027	0.000821333	0.00216504	0.000776289	0.00166161	0.000974904	0.00423916
never	NA	0.000239791	0.000481053	0.000201455	0.000127515	0.00209462	0.000128927	0.000291495	0.00215922	0.000164251
never	NA	1.95e-05	4.14e-05	2.61e-05	3.37e-05	0.000402667	1.95e-05	9.85e-05	0.00210926	0.000226408
never	NA	0.000102652	3.98e-05	8.7e-05	9.52e-05	0.000433216	4.33e-05	0.000193631	0.00181782	5.19e-05
never	NA	0.000298538	0.000293069	0.000255259	0.000209793	0.00128694	0.000181463	0.000473088	0.0004932	0.000575139
never	NA	1.95e-05	1.95e-05	3.6e-05	4.54e-05	0.000248483	1.95e-05	0.0125722	0.000526928	3.19e-05
never	NA	2.1e-05	8.64e-05	0.0001365	0.000138269	0.00435407	5.66e-05	0.000186783	0.00195538	0.00251353
never	NA	1.95e-05	8.01e-05	0.000103728	0.000157698	0.00679905	6.97e-05	0.000982014	0.00172776	0.00111845
never	NA	1.95e-05	1.95e-05	5.26e-05	6.32e-05	0.000286057	2.97e-05	6.34e-05	0.000304504	3.32e-05
never	NA	0.000627046	0.000694454	0.000608108	0.000568925	0.00039759	0.00056038	0.000108384	0.000472145	3.14e-05
never	NA	0.0030378	0.0034837	0.00422113	0.00234111	0.0013661	0.00249729	0.0015182	0.00124871	0.0091009
never	NA	1.95e-05	1.95e-05	3.11e-05	3.61e-05	0.00181202	2e-05	0.000108384	0.000504197	3.07e-05
never	NA	1.95e-05	5.24e-05	1.95e-05	2.68e-05	0.000466006	1.95e-05	0.000169102	0.000607422	0.00106961
never	NA	1.95e-05	1.95e-05	1.95e-05	2.7e-05	0.000214368	1.95e-05	0.000127549	0.00023051	0.000130571
current	0	0.00437974	0.00325432	0.00200634	0.00159652	0.00319653	0.00208219	0.00218314	0.00110941	0.00727746
old	317	0.000987839	0.000667459	0.00103345	0.000829157	0.00178115	0.000814919	0.00206685	0.00176353	0.0103539
never	NA	0.000511504	0.000707709	0.000361335	0.000360993	0.00124245	0.000334383	0.00121839	0.00114862	0.000227014
never	NA	1.95e-05	5.4e-05	4.7e-05	8.19e-05	0.00264935	4.27e-05	0.000166098	0.000945949	0.000617242
never	NA	0.000178339	0.000173581	7.33e-05	0.000129304	0.00122725	6.74e-05	0.000149064	0.000701783	0.000204844
never	NA	1.95e-05	1.95e-05	3.55e-05	6.43e-05	0.00100631	4.67e-05	0.00108074	0.000592025	9.4e-05
never	NA	0.00241633	0.00230941	0.00288138	0.00155297	0.00420287	0.00213043	0.00130174	0.000292654	0.00253094
never	NA	0.000607468	0.00062006	0.000766785	0.000419573	0.00150059	0.000443799	0.000574058	0.00068377	0.000971729
never	NA	1.95e-05	1.95e-05	3.91e-05	5.84e-05	0.00159926	4.19e-05	0.000296477	0.000360973	0.000123189
never	NA	0.000246584	0.000444945	0.000320222	0.000225661	0.00188669	0.000229478	0.000246958	0.000583717	0.000259738
never	NA	1.95e-05	2.21e-05	3.19e-05	4.47e-05	0.000519638	2.83e-05	0.000771201	0.000874678	0.000684174
never	NA	0.00446834	0.00503829	0.00297836	0.00173767	0.00417977	0.00176282	0.00262337	0.0022646	0.00580125
never	NA	3.25e-05	5.23e-05	5.75e-05	5.9e-05	0.000517808	6.78e-05	0.000134236	0.000311599	0.000125519
never	NA	9.41e-05	0.000130361	0.000121587	0.000118919	0.00141012	0.000121205	8.61e-05	0.000268858	5.7e-05
never	NA	1.95e-05	3.8e-05	5.9e-05	7.63e-05	0.00129889	4.89e-05	0.00126658	0.00346248	5.64e-05
never	NA	0.00137992	0.00136899	0.00236007	0.00141168	0.000783471	0.00152907	0.000912175	0.00117144	0.000841024
never	NA	1.95e-05	4.91e-05	1.95e-05	2.78e-05	0.00144943	1.95e-05	0.000208207	0.000224486	0.000214252
old	345	0.000732358	0.000954471	0.000946206	0.000948968	0.000384017	0.00103901	0.000875364	0.000684888	0.00195044
never	NA	0.000360347	0.000532184	0.000218603	0.000182316	0.00255184	0.000177217	0.00034767	0.00087137	0.000413124
never	NA	9.34e-05	0.000155703	8.44e-05	8.01e-05	0.0012079	7.7e-05	0.00149145	0.000268858	9.69e-05
never	NA	0.000136328	0.000159025	0.000253947	0.000196096	0.000634205	0.000334185	0.000724853	0.00597778	0.000180658
never	NA	0.000904694	0.00103035	0.000477152	0.000345435	0.00664451	0.000287298	0.000650882	0.00221546	0.00117317
current	0	1.95e-05	2.53e-05	0.000181164	0.000187818	0.000899486	8.08e-05	0.00277696	0.00852804	0.000186173
never	NA	0.000306514	0.000367185	0.000445309	0.000345435	0.00345077	0.000358111	0.000553088	0.00312677	0.000277228
never	NA	0.00218562	0.000773167	0.000856978	0.000567758	0.010159	0.000481055	0.00596239	0.0114041	0.00219683
never	NA	0.000836145	0.00072511	0.000601309	0.000608443	0.00124041	0.000532618	0.000613295	0.000426081	0.00058379
current	0	0.00052626	0.000309998	0.000440872	0.000425919	0.00138738	0.000430811	0.00505377	0.00140185	0.00501976
never	NA	0.000106616	0.000119734	0.000210468	0.000221115	0.00176353	0.000159855	0.000701281	0.00075513	0.000292772
never	NA	7.37e-05	0.000139049	4.15e-05	4.58e-05	0.00201052	3.51e-05	0.000498052	0.00141704	0.000525971
old	313	0.00318647	0.00439616	0.00227426	0.002139	0.00113774	0.00238513	0.00201443	0.00258914	0.00207799
never	NA	0.00076861	0.000732571	0.00081823	0.000407288	0.00107316	0.000460971	0.0134038	0.00113438	0.000253724
never	NA	0.00102196	0.000576542	0.00194839	0.000971875	0.000729305	0.00125657	0.02	0.0021184	0.00255518
never	NA	0.000551054	0.000652221	0.000971844	0.00129994	0.00256757	0.000764778	0.000717223	0.00280877	0.000513741
never	NA	0.00157252	0.00186633	0.00169257	0.00144521	0.00128969	0.0018092	0.00184018	0.00311002	0.000352688
never	NA	0.00235768	0.00290786	0.00191655	0.00152353	0.00373688	0.00190664	0.00111395	0.00220782	0.000842891
never	NA	0.000192619	0.000220476	0.000786357	0.00024745	0.00256757	0.000355239	0.000130406	0.000601783	5.41e-05
never	NA	0.000225221	0.000321999	0.00033453	0.000158088	0.000437767	0.000178229	0.000210985	0.000266472	0.000235736
never	NA	0.000667217	0.000648396	0.000245712	0.00024005	0.00173849	0.000216479	0.000688091	0.00118233	7.43e-05
never	NA	0.000241296	0.000355431	0.000103079	7.63e-05	0.000742921	5.44e-05	0.00117965	0.000390135	0.000669861
never	NA	0.000135141	0.000184402	0.00018796	0.000197825	0.000649958	0.000191496	0.00643067	0.00484848	0.000502619
never	NA	0.000132715	0.000221831	0.000123318	0.000122886	0.001398	0.000112651	0.00027908	0.00194755	0.000325266
never	NA	1.95e-05	0.000142487	2.9e-05	4.29e-05	0.00292302	1.95e-05	0.000135161	0.000357463	0.000173971
never	NA	0.000817486	0.000924076	0.000448456	0.000376953	0.000510838	0.000370769	0.0079809	0.000266434	0.00427217
recent	111	0.0143862	0.0155353	0.0114014	0.00672487	0.00717878	0.00519296	0.0149079	0.00726367	0.0163964
current	0	0.0069421	0.00451004	0.00907892	0.00934349	0.00825879	0.00896024	0.00359207	0.02	0.0105796
current	0	0.0119502	0.00992002	0.0158312	0.0144976	0.00445817	0.0138506	0.00877902	0.0173405	0.02
never	NA	1.95e-05	1.95e-05	3.63e-05	5.55e-05	0.000485595	2.75e-05	0.000396645	0.00139977	8.52e-05
old	288	0.000445237	0.000335826	0.00529712	0.00568246	0.00589977	0.00109545	0.000652028	0.012553	0.00373477
never	NA	0.000599749	0.000626718	0.000411488	0.00041494	0.00166741	0.000408048	0.000212261	0.00060567	0.00821477
never	NA	0.0102602	0.02	0.0108046	0.00769253	0.00416668	0.00922979	0.02	0.00194359	0.02
never	NA	1.95e-05	1.95e-05	2.61e-05	4.01e-05	0.00196143	2.16e-05	0.000228003	0.000459482	0.00027851
never	NA	1.95e-05	2.16e-05	2.35e-05	3.86e-05	0.0015632	2.18e-05	0.000914486	0.00127689	6.18e-05
recent	86	0.00787869	0.00799787	0.00911093	0.00769841	0.00342821	0.00948173	0.00239673	0.00254385	0.00265943
never	NA	0.00126972	0.00100063	0.00112782	0.000715613	0.00108506	0.000729322	0.00103035	0.00237951	0.000451355
never	NA	2.52e-05	4.79e-05	0.000156086	0.000197661	0.00405191	7.29e-05	0.000317543	0.00775485	0.000110703
never	NA	0.000154479	0.000198286	0.000241603	0.000139211	0.000488346	0.000162394	0.000975911	0.000285528	0.000149283
never	NA	0.000251658	0.000239152	0.000854378	0.000973609	0.00149759	0.000396559	0.000846439	0.00667034	0.000417716
never	NA	0.0009988	0.00142004	0.001596	0.000928769	0.000649958	0.00111065	0.00105868	0.000261694	0.0012607
never	NA	0.000554143	0.000715861	0.00127555	0.00112706	0.00150782	0.00128398	0.00106247	0.00364332	7.13e-05
never	NA	1.95e-05	1.95e-05	1.97e-05	3.09e-05	0.00205077	1.95e-05	0.000218159	0.000576415	4.24e-05
never	NA	0.0011975	0.00157205	0.00116851	0.00102176	0.00169087	0.00089833	0.000322323	0.000409413	0.000184725
never	NA	0.00072064	0.00046365	0.000316763	0.000279443	0.00081774	0.000275126	0.000270389	0.000699312	0.0184364
never	NA	0.00256754	0.00279154	0.00158414	0.000945472	0.00160937	0.00110031	0.00189435	0.000963206	0.000105579
never	NA	4.28e-05	7.32e-05	0.000300978	0.000429594	0.000983421	0.000195774	0.000220651	0.00237907	0.000699332
never	NA	0.000100821	0.000162219	0.000250107	0.000320942	0.00199003	0.000270433	0.000810103	0.00203707	0.000225003
never	NA	2.08e-05	0.000120387	0.000174708	0.000249187	0.00540982	0.000121217	0.000251666	0.0016495	0.000215586
never	NA	0.000951385	0.00115464	0.000561264	0.000462107	0.000449819	0.000414719	0.000739745	0.000707276	8.28e-05
never	NA	0.00205604	0.00170728	0.00156263	0.0010304	0.00157691	0.00122302	0.00315675	0.00112566	0.000229558
never	NA	0.000439674	0.000503736	0.000606788	0.000437019	0.00277815	0.000495746	0.00184631	0.00113338	0.000102818
never	NA	1.95e-05	4.43e-05	0.00014399	0.000183326	0.00376258	8.41e-05	0.000419249	0.00120187	0.000105814
never	NA	0.000162578	0.000267825	0.00192706	0.00204943	0.00309672	0.00062363	0.000433043	0.00482518	0.000809088
never	NA	2.44e-05	7.47e-05	0.000229442	0.000357404	0.00495214	0.000181559	0.000829069	0.00170648	0.000222184
never	NA	0.000330248	0.000546473	0.000516407	0.000522909	0.00125098	0.000378754	0.00085728	0.002118	0.000124983
never	NA	0.00169023	0.00214487	0.00153024	0.00134385	0.00188641	0.00149259	0.00140392	0.0016839	0.000527553
never	NA	0.00015731	0.000230438	0.000182042	0.000156311	0.00353779	0.000118315	0.000363477	0.000871252	0.000929583
recent	114	0.02	0.0175094	0.00996355	0.00933816	0.00623339	0.0108166	0.00850029	0.00118643	0.00270288
never	NA	0.000928059	0.000346637	0.00134968	0.00173637	0.00242681	0.00218648	0.000993351	0.00153717	0.000241292
never	NA	1.95e-05	3.65e-05	3.65e-05	5.37e-05	0.00158993	2.69e-05	0.000353322	0.00178662	5.97e-05
old	291	0.000156154	0.000140204	0.000274967	0.000237817	0.000994077	0.000259511	0.000341083	0.000390629	0.000279888
recent	57	0.0152707	0.02	0.00944254	0.00626209	0.00193485	0.00631708	0.00238783	0.00214782	0.0102306
never	NA	1.95e-05	3.33e-05	4.74e-05	7.92e-05	0.00114935	4.69e-05	0.00500114	0.00355002	0.00165899
never	NA	1.95e-05	7.42e-05	2.9e-05	5.78e-05	0.00160113	2.6e-05	0.00396384	0.00100327	0.000160942
current	0	0.02	0.02	0.0135038	0.0118595	0.00295971	0.0136013	0.02	0.00392709	0.02
recent	88	0.00235622	0.00262887	0.0029426	0.00221416	0.00228714	0.0027024	0.00111339	0.00391261	0.000447202
current	0	0.0160237	0.0156537	0.00705526	0.00362655	0.00266951	0.0029104	0.00297372	0.00342037	0.00156103
never	NA	7.58e-05	3.05e-05	3.19e-05	4.82e-05	0.00196613	3.02e-05	0.000998464	0.000405553	0.000146319
never	NA	0.000107451	3.55e-05	4.48e-05	6.31e-05	0.00132361	3.46e-05	0.00105531	0.000495448	6.41e-05
never	NA	0.000281713	0.000502395	0.000183735	0.000183971	0.000858049	0.000179493	0.00112637	0.00326326	0.000361124
never	NA	0.000193443	1.95e-05	2.13e-05	2.8e-05	0.000333654	2.24e-05	0.00019511	0.000532483	8.51e-05
never	NA	0.000753295	0.000849861	0.00111118	0.000870634	0.000921205	0.00106156	0.000698045	0.00102804	0.000765523
never	NA	0.00139314	0.00264954	0.00110957	0.000715358	0.000654165	0.000555901	0.000368318	0.000483297	0.00109533
never	NA	9.7e-05	3.39e-05	2.42e-05	3.91e-05	0.00112156	2.53e-05	0.000241811	0.000641747	0.000136144
never	NA	0.00225238	0.00258869	0.00201444	0.00159828	0.00127605	0.0021695	0.00194988	0.00130019	0.000184794
never	NA	1.95e-05	0.000109058	2.3e-05	2.84e-05	0.000660991	2.11e-05	0.00084619	0.000397774	0.000191976
never	NA	1.95e-05	3.01e-05	7.49e-05	9.19e-05	0.000818013	6.78e-05	0.00269259	0.000357002	7.14e-05
never	NA	0.00121059	0.000805732	0.000673192	0.000657809	0.000815685	0.000656248	0.00172589	0.000648044	0.000223825
never	NA	0.000982156	0.00107973	0.00164355	0.00112992	0.001067	0.00135322	0.00126388	0.00108062	0.000376756
never	NA	1.95e-05	1.95e-05	5.2e-05	6.76e-05	0.00064296	4.91e-05	0.000359709	0.000289175	5.58e-05
never	NA	1.95e-05	4.96e-05	6.38e-05	8.87e-05	0.00241264	5.62e-05	0.00101008	0.000553902	9.09e-05
never	NA	1.95e-05	5.3e-05	4.67e-05	5.2e-05	0.000414673	4.01e-05	0.00134367	0.00101046	4.62e-05
never	NA	0.0011218	0.00130323	0.00107636	0.0011675	0.00107532	0.00118222	0.000728943	0.00138064	0.00305431
never	NA	5.46e-05	4.08e-05	4.95e-05	7.51e-05	0.000490756	4.45e-05	0.000697238	0.000415696	6.17e-05
never	NA	1.95e-05	3.55e-05	3.69e-05	5.1e-05	0.00283987	2.33e-05	0.000246221	0.000633074	7.38e-05
recent	112	0.02	0.02	0.0153143	0.0132146	0.00296184	0.02	0.0100272	0.00442216	0.02
never	NA	0.00254673	0.00308836	0.0017701	0.00197648	0.00208755	0.00215644	0.00098823	0.00381579	0.00279352
never	NA	1.95e-05	8.4e-05	5.72e-05	5.68e-05	0.00126322	2.96e-05	0.000165866	0.000763278	7.16e-05
never	NA	7.32e-05	3.85e-05	1.95e-05	1.95e-05	0.0033599	1.95e-05	6.36e-05	0.000587783	4.76e-05
never	NA	1.95e-05	3.78e-05	0.000215911	0.000260029	0.00181018	9.16e-05	0.000117249	0.00108328	0.000122722
never	NA	0.000264403	0.000581622	0.000256264	0.000259477	0.00333443	0.000256203	0.000745002	0.000690123	0.000701233
never	NA	0.000435375	0.00031263	0.000305742	0.000207869	0.000727082	0.000269013	0.00112802	0.000394322	0.000130386
never	NA	0.00278301	0.0024023	0.00220004	0.00141026	0.00102853	0.00178039	0.00640071	0.000987215	0.00340235
never	NA	1.95e-05	6.49e-05	2.38e-05	3.86e-05	0.00096555	1.95e-05	0.0036165	0.000360636	0.000329566
current	0	0.010712	0.0188336	0.0118199	0.0110074	0.00349451	0.011732	0.00229803	0.00238368	0.02
current	0	0.0114695	0.0139372	0.02	0.0175781	0.00498826	0.02	0.00565183	0.00453716	0.000958596
recent	62	0.02	0.02	0.0124864	0.0110245	0.00455865	0.02	0.0154652	0.000977053	0.0192346
never	NA	0.000480008	0.000535754	0.000754332	0.000549548	0.000593366	0.000582754	0.00100321	0.0038921	0.000287493
current	0	0.0149842	0.02	0.00832844	0.00640717	0.00497666	0.00599785	0.0104323	0.013261	0.02
never	NA	0.000860794	0.000912048	0.000790086	0.000795614	0.00193781	0.000674615	0.000619282	0.00165742	0.000517665
never	NA	0.000157574	0.000252074	0.000171774	0.000189158	0.00350695	0.000112508	8e-05	0.000835719	0.000105003
never	NA	1.95e-05	4.45e-05	3.89e-05	5.02e-05	0.00164796	3.65e-05	0.000375125	0.000398855	4.62e-05
never	NA	1.95e-05	1.95e-05	2.44e-05	3.3e-05	0.000461322	2.44e-05	0.000165866	0.00127749	0.000624962
never	NA	0.00129101	0.00167135	0.00296686	0.00154864	0.00185219	0.00232384	0.00120746	0.000993342	0.000144735
old	344	0.00149184	0.00201246	0.00221847	0.00133863	0.00299121	0.00166123	0.000896746	0.000868847	0.000266759
never	NA	0.000241595	0.000267213	0.000258496	0.000196766	0.00124263	0.000177959	0.000767358	0.000397921	6.65e-05
never	NA	1.95e-05	5.5e-05	4.45e-05	4.6e-05	0.00337215	3.1e-05	0.000373314	0.00212121	0.000871398
never	NA	0.000769972	0.000797017	0.0013339	0.0014264	0.00243947	0.00160775	0.00029464	0.00067301	7.71e-05
never	NA	0.000213929	0.000261682	0.000285512	0.000285592	0.00107037	0.000282255	0.00107764	0.00108552	8.73e-05
never	NA	1.95e-05	6.98e-05	7.47e-05	6.53e-05	0.00173426	7.66e-05	0.000786466	0.000811167	5.8e-05
never	NA	1.95e-05	3.78e-05	6.48e-05	8.39e-05	0.000956125	5.86e-05	0.000317575	0.00161285	7.59e-05
never	NA	0.000390665	6.92e-05	3.82e-05	9.41e-05	0.00305861	4.9e-05	0.000794334	0.000730805	8.58e-05
never	NA	0.000469172	0.00056449	0.000659199	0.00065852	0.00189497	0.000727704	0.000746432	0.000639931	0.000144735
never	NA	0.000585346	0.000815301	0.000571887	0.000337372	0.00126062	0.000328639	0.000515063	0.000430352	0.000335496
never	NA	1.95e-05	2.64e-05	3.78e-05	4.74e-05	0.00225737	2.97e-05	0.000370109	0.00190264	0.000109737
never	NA	0.000972269	0.00109815	0.00112783	0.00144607	0.00127881	0.00174843	0.000264715	0.00110061	7.88e-05
never	NA	1.95e-05	0.000204209	4.84e-05	7.54e-05	0.00140474	5.95e-05	0.00067544	0.000437009	8.15e-05
never	NA	8.76e-05	0.000126249	0.000102451	8.96e-05	0.000272388	9.26e-05	0.00234204	0.00230078	6.25e-05
recent	11	4.17e-05	0.000159115	5.74e-05	7.65e-05	0.00262114	4.57e-05	0.000652764	0.00142051	0.02
never	NA	1.95e-05	5.02e-05	4.28e-05	6.31e-05	0.000483228	5.28e-05	0.000212163	0.000370056	5.39e-05
never	NA	0.00502203	0.00510726	0.00791315	0.00753388	0.00163428	0.00889595	0.00381159	0.0017745	0.000524426
never	NA	0.000671487	0.000637726	0.00104683	0.000813995	0.00167189	0.000978425	0.00469256	0.000579068	0.000226379
never	NA	0.00688296	0.00876038	0.00572679	0.00423319	0.00590754	0.00524319	0.00737262	0.00384936	0.00142106
never	NA	0.000260697	0.000236272	0.000293831	0.000174053	0.00256581	0.000171936	0.000331837	0.000433608	0.000132516
never	NA	1.95e-05	5.71e-05	1.95e-05	2.57e-05	0.00299054	1.95e-05	0.000230781	0.00070551	7.23e-05
never	NA	1.95e-05	1.95e-05	2.94e-05	4.85e-05	0.000249242	2.79e-05	0.000190635	0.000219517	0.000132516
never	NA	0.000232141	0.000194341	0.00142427	0.00194726	0.00239031	0.000606987	0.000528324	0.00644501	0.00150961
never	NA	1.95e-05	1.95e-05	3.15e-05	4.6e-05	0.000399227	3.3e-05	0.00048372	0.000441746	4.54e-05
recent	201	0.02	0.0175399	0.0137668	0.0117403	0.00311824	0.0174692	0.00268041	0.00221141	0.000503577
never	NA	0.0023999	0.00411127	0.00243425	0.0013592	0.000985691	0.00139451	0.00199332	0.00238856	0.00146485
never	NA	0.000256834	0.000367996	0.000417884	0.000322833	0.00467708	0.000340266	0.00056917	0.00202266	0.000228346
never	NA	0.000218316	0.000512957	0.000404042	0.00033864	0.00448046	0.000339619	0.000986518	0.0170024	0.000191393
never	NA	1.95e-05	2.65e-05	3.19e-05	5.04e-05	0.000676559	3.1e-05	0.000191402	0.000674819	0.00309762
never	NA	0.00246961	0.00202758	0.00542568	0.00243512	0.00590787	0.00362489	0.00195688	0.00232582	0.00201396
never	NA	0.000350608	0.000475155	0.00030665	0.000253586	0.000926949	0.000215163	0.000842109	0.000594684	0.000239425
never	NA	0.0026064	0.00559609	0.00228656	0.00192019	0.00124867	0.00224156	0.0105712	0.000908891	0.00488403
never	NA	1.95e-05	2.89e-05	4.22e-05	4.44e-05	0.000248828	3.27e-05	0.000490951	0.000149382	5.31e-05
never	NA	1.95e-05	1.95e-05	4.51e-05	6.31e-05	0.000394355	4.75e-05	0.00730873	0.000491087	2.79e-05
recent	20	1.95e-05	0.000177214	4.73e-05	4.87e-05	0.00184255	3.4e-05	0.000581744	0.000480787	0.0130451
never	NA	0.000316675	0.00029347	0.000293593	0.000172271	0.0020167	0.000196995	0.000424923	0.000623703	0.000343458
recent	83	0.00263958	0.0039356	0.00302411	0.00256165	0.00340546	0.00296655	0.00178464	0.0030793	0.000157573
never	NA	0.00141807	0.000268666	0.000489837	0.000346579	0.00189818	0.000370684	0.000546619	0.00131171	0.000532888
never	NA	2.69e-05	2.97e-05	5.03e-05	6.81e-05	0.000624855	3.67e-05	0.000240784	0.000269526	7.07e-05
never	NA	1.95e-05	9e-05	0.00013371	0.000180599	0.000518216	8.02e-05	0.000459127	0.000506795	0.00015163
never	NA	0.00576371	0.00738844	0.00712298	0.0074655	0.001618	0.0126032	0.00388435	0.000800611	0.00114836
never	NA	0.000945001	0.000628414	0.00039321	0.000276597	0.000707541	0.000282255	0.00308859	0.000605851	0.00134621
never	NA	0.000241681	0.000281332	0.000174026	0.000196869	0.00149008	0.000152518	0.000252074	0.000693112	0.000208039
never	NA	5.8e-05	0.000124095	0.000135794	0.000145829	0.000909984	0.000140385	0.000526664	0.0167076	0.00094223
never	NA	1.95e-05	6.59e-05	8.04e-05	9.59e-05	0.000574965	5.79e-05	0.00032074	0.000870473	6.81e-05
never	NA	0.00270869	0.00333724	0.00324371	0.00239968	0.00141781	0.00287074	0.00488222	0.0033609	0.00261581
never	NA	0.00205095	0.00180453	0.000561264	0.000555983	0.00120631	0.000483095	0.0025986	0.000694425	0.000229734
never	NA	0.00160651	0.00236539	0.00109461	0.000890984	0.00107798	0.000816478	0.00116314	0.000414211	0.000670494
never	NA	0.000572901	0.00039889	0.000207866	0.000235175	0.00145193	0.000205372	0.02	0.00204817	0.000373918
never	NA	7.33e-05	1.95e-05	3.77e-05	5.49e-05	0.00120705	2.05e-05	0.000205997	0.000387583	7.7e-05
never	NA	1.95e-05	2.6e-05	0.000122181	0.000158004	0.00119104	5.36e-05	4.84e-05	0.000826632	0.000143773
never	NA	0.000479551	0.000309297	0.000382365	0.000249424	0.00486681	0.000237554	0.000566798	0.00136248	0.000214795
never	NA	0.000371113	0.000548412	0.00069337	0.000342003	0.000317189	0.000379386	0.000805554	0.000166538	0.000712496
never	NA	1.95e-05	1.95e-05	4.37e-05	6.5e-05	0.00207582	3.34e-05	0.000745002	0.00118083	6.74e-05
never	NA	1.95e-05	1.95e-05	4.84e-05	6.88e-05	0.000472105	2.89e-05	0.000612581	0.000286598	0.00201234
never	NA	0.00175002	0.00199523	0.00146813	0.00147586	0.000379442	0.00156643	0.00147389	0.00111816	0.000142002
never	NA	0.000170633	0.000265095	0.000202574	0.00015423	0.000514484	0.000134955	0.000322323	0.000774632	0.000148755
never	NA	0.000181455	0.000182967	9.36e-05	8.11e-05	0.00161088	7.49e-05	0.000225941	0.00200622	0.00041882
never	NA	1.95e-05	8.46e-05	5.13e-05	3.52e-05	0.000764849	3.06e-05	0.000100547	0.000994663	0.000200693
never	NA	8.23e-05	0.000117127	0.00046788	0.000606596	0.00214682	0.000232985	0.01098	0.00672685	0.000446478
never	NA	0.000408743	0.000500388	0.000466844	0.000385075	0.00417825	0.000417026	0.000441217	0.00110452	0.000595429
current	0	0.00439599	0.007065	0.00294034	0.00229924	0.00389496	0.00279624	0.0033963	0.00213824	0.000264966
never	NA	0.00335519	0.00418826	0.00201124	0.00154127	0.00147727	0.00152954	0.00201304	0.0059778	0.02

## Sheet: thai_symptomatic
week_symptomatic	PvRBP2b-E:161-1454	PvRBP2b-W:161-1009	PvRBP2b-E:161-969	PvRBP2b-W:161-471	PvRBP2b-E:169-470	PvRBP2b-E:169-652	PvRBP2b-W:1986-2653	PvRBP2b-W:1986-2351	PvMSP-19
W01	1.95e-05	0.00010669	3.73e-05	0.00248323	0.00012544	6.22e-05	0.000288365	0.00219222	0.00261084
W00	1.95e-05	1.95e-05	2.75e-05	0.00171403	8.33e-05	4.35e-05	0.000199773	0.00061466	0.00036817
W01	0.02	0.02	0.00595363	0.00115668	0.00370595	0.00375569	0.02	0.00395571	0.02
W00	0.00962194	0.02	0.00236411	0.00064601	0.00187447	0.00163626	0.02	0.00306501	0.02
W01	0.0122947	0.02	0.00240177	0.02	0.00237848	0.00237469	0.0132706	0.02	0.00339232
W00	0.00233513	0.00189251	0.00055762	0.0104984	0.00048244	0.00059354	0.00275405	0.0174369	0.00308468
W00	0.00612397	0.00475651	0.00335856	0.00510589	0.00179988	0.00213515	0.00830639	0.0102216	0.02
W01	0.0117749	0.02	0.00448708	0.00507121	0.00244896	0.00297601	0.0157804	0.0120656	0.02
W01	7.18e-05	0.00012465	3.4e-05	0.00032513	2.51e-05	4.16e-05	0.000285597	0.00065125	0.02
W00	1.95e-05	2.45e-05	1.95e-05	0.00017604	1.95e-05	2.44e-05	2.9e-05	0.00013437	0.00110219
W01	1.95e-05	0.00012479	2.43e-05	0.00104887	1.95e-05	3.29e-05	0.000284983	0.00904502	0.00463779
W00	1.95e-05	1.95e-05	1.95e-05	0.00074265	1.95e-05	2.1e-05	0.000460242	0.00960192	0.00043162
W01	0.00368875	0.00197776	0.00138461	0.00245242	0.00181724	0.00141532	0.00859551	0.00230827	0.0148636
W00	0.00057084	0.00037771	0.00044685	0.00193911	0.00044041	0.00036308	0.000444373	0.00054163	0.00663439
W00	0.016124	0.02	0.00284832	0.00180268	0.00208108	0.00211964	0.02	0.0162566	0.02
W01	0.02	0.02	0.00925073	0.00232709	0.00621059	0.00527033	0.02	0.02	0.02
W00	1.95e-05	2.39e-05	3.07e-05	0.0005407	1.95e-05	3.99e-05	0.000399275	0.00073425	0.02
W01	1.95e-05	1.95e-05	5.07e-05	0.00052887	2.58e-05	6.15e-05	0.000317043	0.0008282	0.02
W00	0.00094861	0.00092804	0.00097117	0.00082445	0.00080316	0.00069051	0.00236236	0.00620158	0.0005897
W01	0.00318035	0.00408352	0.00236947	0.00250235	0.00220254	0.00186183	0.013716	0.02	0.02
W01	0.00225185	0.00161715	0.00076317	0.0026469	0.00028268	0.00057608	0.00237806	0.00111347	0.02
W00	0.00019697	0.00016842	0.00015445	0.00221981	0.00010129	8.38e-05	0.000157381	0.00082335	0.00592567
W01	0.02	0.02	0.0186756	0.00190716	0.02	0.0149875	0.02	0.02	0.02
W00	0.0020159	0.00244231	0.00152203	0.00072435	0.00085744	0.00085277	0.00354786	0.0036945	0.02
W01	0.0053973	0.0106227	0.00201707	0.00032264	0.00159123	0.00143478	0.02	0.00146083	0.02
W00	0.00013588	0.0002135	5.1e-05	0.00025464	3.36e-05	6.5e-05	0.000681241	0.00028079	0.0163475
W01	0.0001202	0.00015237	5.54e-05	0.00154577	4.71e-05	4.72e-05	0.00218909	0.00184332	0.02
W00	1.95e-05	7.1e-05	2.62e-05	0.00114901	1.95e-05	3.55e-05	0.000112478	0.00136393	0.02
W01	0.00299157	0.00387957	0.00304433	0.00157584	0.00213134	0.0023627	0.00645512	0.00201384	0.02
W00	0.00013208	0.00024538	0.00017902	0.00122556	0.00016751	0.00059354	0.000148426	0.00071589	0.02
W01	0.00535033	0.0059179	0.00347542	0.00555988	0.00333017	0.00278436	0.00966156	0.0008088	0.02
W00	0.00274006	0.00208839	0.0015851	0.00457141	0.00109443	0.00115053	0.00129346	0.00047548	0.0121743
W01	0.00374328	0.00239912	0.00119048	0.00207316	0.00146835	0.00121558	0.00461722	0.00087581	0.00482373
W00	0.00070657	0.00057814	0.00030571	0.00195401	0.00027594	0.00024766	0.00125669	0.00063969	0.00669025
W01	0.0135173	0.02	0.01455	0.00196892	0.0141167	0.0109159	0.02	0.00517041	0.00965765
W00	0.00380879	0.00638365	0.0036004	0.00109188	0.00324035	0.00260964	0.0109938	0.00250757	0.00774959
W00	0.00158145	0.00255295	0.00140089	0.0026703	0.00122707	0.00095719	0.00695196	0.00418102	0.02
W01	0.00092256	0.00123944	0.00101165	0.00054307	0.00085876	0.00072331	0.00225436	0.00092937	0.0155486
W01	0.00393669	0.00385722	0.00114873	0.00050512	0.00115393	0.00131139	0.0103179	0.00242823	0.02
W00	3.14e-05	5.67e-05	5.13e-05	0.00045003	3.41e-05	4.92e-05	0.00021099	0.0009948	0.02
W01	0.00179794	0.00129651	0.00058537	0.00213481	0.00027392	0.0003043	0.00175829	0.00146483	0.00771367
W00	0.00023334	0.00010041	0.00013099	0.00167016	0.00010727	0.00010549	0.000196206	0.00068789	0.00087308
W01	0.0010182	0.00184965	0.00021235	0.00051939	0.00011996	0.00019837	0.00390367	0.00125761	0.02
W00	1.95e-05	1.95e-05	2.56e-05	0.00025464	1.95e-05	3.02e-05	0.00010484	0.00050902	0.02
W01	1.95e-05	7.9e-05	3.4e-05	0.00150168	2.72e-05	5.73e-05	0.00023544	0.00343446	0.00123491
W00	1.95e-05	1.95e-05	2.24e-05	0.00109739	2.05e-05	4.39e-05	0.000356941	0.00295067	5.11e-05
W01	0.00981284	0.010666	0.00348487	0.00116654	0.00289787	0.00238757	0.0116901	0.00427602	0.0126071
W00	0.00068747	0.00105316	0.00040083	0.00058776	0.00029114	0.00034419	0.000516933	0.00303555	0.00423399
W01	0.00770752	0.02	0.00921762	0.0018688	0.00748138	0.00642835	0.0120278	0.00202726	0.00179474
W00	0.00556254	0.00649503	0.00735658	0.00174075	0.00640827	0.00462198	0.00944512	0.00187709	0.00493723
W01	0.00617451	0.0128758	0.00914801	0.00391379	0.00681058	0.00935359	0.00685805	0.0045049	0.02
W00	6.25e-05	8.08e-05	0.00036449	0.00185814	0.00022617	0.00053016	0.000138981	0.00116272	0.00966296
W01	0.00896176	0.00837857	0.00414691	0.00147584	0.00312266	0.00301049	0.00857557	0.00234397	0.02
W00	0.00177364	0.00160148	0.00125067	0.0009935	0.00118509	0.00112805	0.00254056	0.0009284	0.02
W01	0.00011954	0.00015042	8.59e-05	0.00405842	5.25e-05	0.00010206	0.00818756	0.0011302	0.02
W00	2.08e-05	6.53e-05	9.29e-05	0.00254486	6e-05	0.00010702	0.00196122	0.00055219	0.02
W00	0.00011371	0.00017545	0.00018278	0.00117749	0.00018704	0.00016623	0.000180734	0.00058004	0.0010354
W01	0.00371192	0.00755876	0.00235799	0.00230054	0.00334729	0.00250141	0.0103179	0.00313395	0.02
W00	1.95e-05	2.85e-05	3.66e-05	0.00201999	4.08e-05	4.92e-05	6.53e-05	0.00037701	0.00011031
W01	1.95e-05	8.87e-05	7.19e-05	0.00269796	7.64e-05	0.00011548	0.000272615	0.00130921	0.00288029
W01	0.00986032	0.02	0.00409253	0.00104224	0.00289787	0.00259532	0.0150149	0.0100669	0.02
W00	0.00411479	0.00524054	0.00146926	0.00098462	0.00092967	0.0008364	0.0101541	0.00455192	0.02
W01	0.00600356	0.02	0.00422719	0.00376964	0.00335942	0.00371487	0.0125402	0.00856867	0.00819038
W00	0.00074264	0.00105232	0.00059776	0.00296212	0.00037569	0.000419	0.00299253	0.00516556	0.00389778
W00	0.0113298	0.02	0.00798608	0.00399129	0.00489026	0.00637039	0.02	0.0156527	0.02
W01	0.02	0.02	0.0154234	0.00284936	0.00927553	0.0127473	0.02	0.02	0.02
W00	0.00202524	0.0024893	0.00149852	0.00228825	0.00114711	0.00129946	0.00160318	0.00068124	0.00649115
W01	0.0157247	0.02	0.00689127	0.00303277	0.00959577	0.00671333	0.0139699	0.00298437	0.0141416

## Sheet: controls_all
control_cat	PvRBP2b-E:161-1454	PvRBP2b-W:161-1009	PvRBP2b-E:161-969	PvRBP2b-E:169-652	PvRBP2b-W:161-471	PvRBP2b-E:169-470	PvRBP2b-W:1986-2653	PvRBP2b-W:1986-2351	PvMSP1-19
ARC	1.95e-05	1.95e-05	2.08e-05	3.3e-05	0.00044382	1.95e-05	0.00018194	0.000223856	1.95e-05
ARC	3.43e-05	4.01e-05	0.000317458	0.00038388	0.00109956	0.000131828	0.0054615	0.00104258	0.000262176
ARC	1.95e-05	2.16e-05	3.51e-05	5.8e-05	0.000847102	2.56e-05	0.00018194	0.00211367	8.81e-05
ARC	1.95e-05	1.95e-05	5.04e-05	7.97e-05	0.000671546	2.37e-05	5.19e-05	0.00135656	7.51e-05
ARC	1.95e-05	1.95e-05	1.95e-05	2.41e-05	0.000299412	1.95e-05	1.95e-05	9.93e-05	1.95e-05
ARC	1.95e-05	1.95e-05	4.11e-05	6.09e-05	0.000268947	2.2e-05	0.000254801	0.000244177	5e-05
ARC	1.95e-05	1.95e-05	9.16e-05	8.1e-05	0.00137621	3.44e-05	0.00085503	0.000430716	5.95e-05
ARC	1.95e-05	1.95e-05	3.15e-05	7.13e-05	0.000342811	1.95e-05	4.36e-05	0.00010146	2.08e-05
ARC	1.95e-05	1.95e-05	4.02e-05	6.22e-05	0.000270649	2.98e-05	8.99e-05	0.000955543	3.71e-05
ARC	1.95e-05	3.33e-05	2.24e-05	3.58e-05	0.000248431	2.29e-05	0.000495002	0.00223885	1.97e-05
ARC	1.95e-05	1.95e-05	3.05e-05	4.94e-05	0.000255289	1.95e-05	0.000230143	0.000226111	2.37e-05
ARC	1.95e-05	1.95e-05	0.000168672	0.00017969	0.00069282	6.22e-05	2.92e-05	0.000618619	0.000172586
ARC	9.62e-05	0.000193881	0.00100191	0.00114427	0.00209506	0.000347469	0.000299302	0.00286389	0.000408076
ARC	1.95e-05	2.16e-05	0.000141146	0.00016748	0.000973463	6.07e-05	0.000153003	0.000596799	7.75e-05
ARC	1.95e-05	1.95e-05	8.33e-05	9.84e-05	0.00146225	3.98e-05	0.000265851	0.000531416	6.95e-05
ARC	1.96e-05	8.09e-05	2.57e-05	3.71e-05	0.00277231	1.95e-05	0.000367713	0.000839818	2.98e-05
ARC	1.95e-05	5.21e-05	2.38e-05	2.38e-05	0.000178729	1.95e-05	0.00028586	9.82e-05	1.95e-05
ARC	1.95e-05	1.95e-05	4.58e-05	6.61e-05	0.00116852	3.17e-05	0.00133807	0.00155417	4.04e-05
ARC	4.32e-05	6.59e-05	0.000392101	0.00044388	0.00168506	0.000158757	0.000352149	0.00157542	0.00020665
ARC	1.95e-05	3.07e-05	0.000113176	0.000133201	0.00040185	4.4e-05	0.000259223	0.000754413	0.000194987
ARC	1.95e-05	1.95e-05	4.55e-05	4.18e-05	0.000382296	1.95e-05	0.000793949	0.000380494	5.62e-05
ARC	1.95e-05	2.07e-05	9.99e-05	0.000100047	0.000688268	3.79e-05	0.000109871	0.000373654	6.62e-05
ARC	1.95e-05	1.95e-05	3.29e-05	5e-05	0.00169204	2.85e-05	8.66e-05	0.000294018	3.35e-05
ARC	1.95e-05	1.95e-05	0.000130347	0.000148603	0.000275749	5.66e-05	0.000239465	0.000458148	0.000102538
ARC	1.95e-05	5.34e-05	0.000145074	0.000168495	0.00106926	6.46e-05	0.02	0.00061747	8.03e-05
ARC	2.04e-05	2.05e-05	0.000173102	0.000197433	0.000375751	7.8e-05	0.00015613	0.000696814	8.29e-05
ARC	1.95e-05	1.95e-05	1.95e-05	2.81e-05	0.000268947	1.95e-05	7.39e-05	0.000197968	3.71e-05
ARC	0.000101261	0.000400294	8.13e-05	8.89e-05	0.00220448	3.7e-05	0.000182953	0.00069221	6.99e-05
ARC	2.15e-05	5.23e-05	0.000165227	0.000202918	0.000841175	7.67e-05	8.13e-05	0.000619768	0.000100476
ARC	1.95e-05	1.95e-05	5.7e-05	6.77e-05	0.000392088	3.17e-05	0.000266681	0.00198541	7.4e-05
ARC	0.000101478	8.57e-05	0.00084081	0.00111647	0.00151287	0.000327063	0.000669723	0.00265902	0.000463108
ARC	1.95e-05	2.21e-05	1.95e-05	2.35e-05	0.00349455	1.95e-05	4.77e-05	0.000355422	1.95e-05
ARC	2.05e-05	5.1e-05	0.00012912	0.000151963	0.00201882	6.9e-05	0.02	0.000851375	8.55e-05
ARC	1.95e-05	1.95e-05	7.54e-05	0.000101364	0.000872236	4.08e-05	0.00014288	0.000394182	4.92e-05
ARC	1.95e-05	0.000137281	3.99e-05	3.83e-05	0.000507439	1.95e-05	9.33e-05	0.000307644	4.81e-05
ARC	1.95e-05	2.14e-05	0.000124459	0.000111599	0.00122999	4.48e-05	0.00101597	0.000657697	8.48e-05
ARC	1.95e-05	1.95e-05	4.36e-05	7.19e-05	0.000916397	2.81e-05	7.84e-05	0.000419294	5.38e-05
ARC	1.95e-05	1.95e-05	2.43e-05	2.93e-05	0.00139317	1.95e-05	0.000172647	0.000323556	3.71e-05
ARC	1.95e-05	1.95e-05	0.000111214	0.000129865	0.00122428	5.73e-05	0.000400893	0.000540585	0.000136486
ARC	1.95e-05	2.64e-05	0.000165227	0.000209447	0.000944244	7.25e-05	8.43e-05	0.000784398	9.75e-05
ARC	1.95e-05	2.98e-05	0.000111704	0.000112592	0.00114414	5.5e-05	0.00108589	0.00090921	9.64e-05
ARC	1.95e-05	1.95e-05	0.000117591	0.000129199	0.00110532	4.85e-05	0.000205354	0.000779783	8.53e-05
ARC	2.39e-05	0.000221449	0.000117591	0.000156676	0.0021574	6.82e-05	8.8e-05	0.00055205	8.03e-05
ARC	1.95e-05	1.95e-05	3.44e-05	6.29e-05	0.000372473	2.24e-05	0.000182953	0.000253222	3.24e-05
ARC	1.95e-05	1.95e-05	2.01e-05	4.24e-05	0.000362619	1.95e-05	7.99e-05	0.000255485	2.55e-05
ARC	1.95e-05	3.96e-05	0.000121025	0.000144576	0.00133659	6.01e-05	0.0162454	0.000843285	7.77e-05
ARC	1.95e-05	7.46e-05	2.53e-05	3.83e-05	0.000192839	2.01e-05	0.000111389	0.000154345	1.95e-05
ARC	3.42e-05	3.83e-05	0.000341972	0.000396874	0.000933995	0.000140286	0.000102303	0.0010856	0.000177976
ARC	1.95e-05	2.97e-05	0.000106308	0.000156676	0.0041276	5.3e-05	0.02	0.000508502	7.32e-05
ARC	1.95e-05	1.95e-05	1.95e-05	2.93e-05	0.0002312	1.95e-05	0.000120536	0.000125549	5.47e-05
ARC	1.95e-05	2.17e-05	0.000126422	0.000179011	0.000557606	5.6e-05	0.000241104	0.000563519	8.11e-05
ARC	1.95e-05	1.95e-05	7.05e-05	7.94e-05	0.000238107	3.41e-05	0.000418528	0.000260012	4.54e-05
ARC	1.95e-05	1.95e-05	2.29e-05	3.33e-05	0.000585571	1.95e-05	0.00125993	0.000196845	6.79e-05
ARC	2.45e-05	3.07e-05	0.000268953	0.000306677	0.000390458	0.000110828	0.000117481	0.00160613	0.000130231
ARC	8.67e-05	0.000106933	0.000688877	0.000864403	0.00163058	0.00027287	0.00127213	0.00194596	0.000499615
ARC	1.95e-05	2.31e-05	0.00011661	0.000136207	0.000388827	4.98e-05	5.35e-05	0.000513084	6.62e-05
ARC	0.000153918	0.000179662	0.00108381	0.00136813	0.00348894	0.000396066	0.000125132	0.00324656	0.000740797
ARC	1.95e-05	1.95e-05	3.58e-05	4.53e-05	0.00059949	1.95e-05	0.000140553	0.00041701	3.62e-05
ARC	1.95e-05	5.03e-05	2.2e-05	5.39e-05	0.000418054	1.95e-05	0.000495694	0.0135651	9e-05
ARC	1.95e-05	1.95e-05	4.89e-05	5.9e-05	0.00040185	2.2e-05	0.000294252	0.000313325	3.31e-05
ARC	0.000173771	0.000200497	0.00151366	0.00216563	0.00294786	0.000661301	0.000476654	0.00434506	0.00067867
ARC	5.83e-05	6.69e-05	0.000523196	0.000699122	0.00101001	0.000215737	0.000436282	0.0019293	0.000265986
ARC	7.42e-05	8.57e-05	0.000600202	0.000915664	0.0016416	0.000287859	0.00071033	0.00178322	0.000291309
ARC	1.95e-05	1.95e-05	6.07e-05	6.99e-05	0.000607528	3.66e-05	0.000125132	0.000198858	2.82e-05
ARC	1.95e-05	3.6e-05	2.8e-05	3.98e-05	0.000294447	1.95e-05	0.000219899	0.000141726	8.39e-05
ARC	3.59e-05	1.95e-05	5.16e-05	4.79e-05	0.000358002	2.69e-05	0.000372923	0.000158893	3.12e-05
ARC	1.95e-05	7.56e-05	3.7e-05	1.95e-05	0.000561229	1.95e-05	8.28e-05	0.000154603	2.77e-05
ARC	3.64e-05	3.99e-05	0.000328832	0.000475297	0.000531234	0.000178718	0.000103813	0.000951805	0.000184212
ARC	1.95e-05	1.95e-05	2.8e-05	2.99e-05	0.000222193	1.95e-05	9.48e-05	0.000161753	5.32e-05
ARC	1.95e-05	1.95e-05	0.00011106	0.000150397	0.000267164	5.94e-05	0.000205354	0.000339915	5.02e-05
ARC	1.95e-05	1.95e-05	4.37e-05	3.05e-05	0.00136904	1.95e-05	0.000190921	0.000339915	2.38e-05
ARC	8.25e-05	2.73e-05	0.000157416	0.000240482	0.00204097	0.000100651	0.000401772	0.000606929	0.000333811
ARC	1.95e-05	1.95e-05	4.94e-05	3.87e-05	0.000858366	3.08e-05	6.88e-05	0.000387268	4.67e-05
ARC	1.95e-05	1.95e-05	2.58e-05	3.1e-05	0.000281905	1.96e-05	0.000159264	0.00014745	2.57e-05
ARC	1.95e-05	2.84e-05	0.00012879	0.000173874	0.000930452	6.45e-05	0.00633438	0.000609648	6.88e-05
ARC	5.83e-05	6.93e-05	0.000503507	0.000722147	0.00136422	0.000216347	0.000448779	0.00277558	0.000240704
ARC	1.96e-05	3.64e-05	0.000210896	0.000219284	0.000315169	8.31e-05	6.22e-05	0.000475693	0.000165213
ARC	1.95e-05	4.56e-05	5.84e-05	7.85e-05	0.000735764	3.55e-05	0.000223147	0.000452288	3.99e-05
ARC	1.95e-05	2.05e-05	0.000188582	0.000257093	0.000415792	9.44e-05	0.00991187	0.000538761	8.6e-05
ARC	3.43e-05	3.85e-05	0.000306149	0.000471212	0.00116782	0.000184012	0.000218278	0.00102935	0.000172714
ARC	1.95e-05	1.95e-05	7.92e-05	9.15e-05	0.000660446	8.05e-05	0.00967806	0.000467439	4.97e-05
ARC	1.95e-05	1.95e-05	5.73e-05	6.93e-05	0.00036405	3.59e-05	0.00302725	0.000218772	3.39e-05
ARC	1.95e-05	1.95e-05	6.4e-05	9.03e-05	0.000583536	5.55e-05	0.00280404	0.000249958	4.11e-05
ARC	1.95e-05	1.95e-05	4.82e-05	6.08e-05	0.000865275	4.15e-05	0.000109871	0.000234382	3.22e-05
ARC	1.95e-05	1.95e-05	5.5e-05	6.2e-05	0.000362036	2.82e-05	8.13e-05	0.000342709	2.82e-05
ARC	1.99e-05	8.59e-05	0.000161802	0.000121352	0.000742863	7.46e-05	0.00287166	0.000525081	7.03e-05
ARC	1.95e-05	1.95e-05	2.8e-05	2.89e-05	0.00017598	2.07e-05	6.15e-05	0.000158893	2.13e-05
ARC	1.95e-05	2.51e-05	0.000103272	0.000133567	0.00122511	5.89e-05	0.000218278	0.000828461	0.000106331
ARC	5e-05	0.00030163	0.000114391	0.000124559	0.000527463	5.81e-05	0.000157696	0.000395596	4.77e-05
ARC	1.95e-05	1.95e-05	4.26e-05	5.02e-05	0.000423652	2.75e-05	7.69e-05	0.00016747	6.45e-05
ARC	1.95e-05	1.95e-05	3.03e-05	3.54e-05	0.000376096	2.28e-05	5.28e-05	0.000144588	3.71e-05
ARC	1.95e-05	1.95e-05	3.42e-05	5.02e-05	0.000191532	2.71e-05	0.000107596	0.000150311	0.000130168
ARC	0.000148456	4.9e-05	0.000476228	0.00060966	0.00154566	0.000213501	8.73e-05	0.00119481	0.000195958
ARC	2.5e-05	6.88e-05	0.000251559	0.000345388	0.000923629	0.000142566	0.000345263	0.000887512	0.000132925
ARC	1.95e-05	1.95e-05	0.000138723	0.000169949	0.000653194	7.21e-05	0.00122681	0.000441254	7.61e-05
ARC	1.95e-05	0.000210965	0.000190218	0.000223914	0.000624037	8.69e-05	0.000193663	0.00137873	7.97e-05
ARC	1.95e-05	2.88e-05	0.000171656	0.000198825	0.00120388	8.22e-05	0.00121747	0.000900917	0.00686703
ARC	5.07e-05	5.05e-05	0.000452282	0.000683108	0.000847984	0.000222649	0.000184791	0.00149604	0.000205704
ARC	1.95e-05	1.96e-05	0.000101043	0.000132278	0.000477984	5.98e-05	8.95e-05	0.000417763	5.77e-05
ARC	1.95e-05	1.95e-05	5.84e-05	6.5e-05	0.000226527	3.79e-05	0.000306986	0.00219716	2.18e-05
TRC	1.95e-05	2.48e-05	4.94e-05	5.37e-05	0.00150929	3.23e-05	0.000274593	0.000434351	3.86e-05
TRC	1.95e-05	0.000202882	5.16e-05	3.32e-05	0.000834106	2.02e-05	7.57e-05	0.000255614	6.98e-05
TRC	6.14e-05	0.000253979	0.000412118	0.000641464	0.00154092	0.000194999	0.000298797	0.00142537	0.00022695
TRC	7.3e-05	8.59e-05	0.000168921	0.000246457	0.000974598	9.98e-05	0.000131779	0.000789468	8.75e-05
TRC	2.49e-05	4.88e-05	0.000242356	0.000350767	0.000609366	0.000129625	5.91e-05	0.000709922	0.000127662
TRC	2.24e-05	2.69e-05	0.000220671	0.000294439	0.000676711	0.000118489	0.000389823	0.00171232	0.000493548
TRC	0.000190512	0.000195575	0.0017218	0.00234545	0.0030198	0.000686792	0.000193847	0.00454561	0.00101982
TRC	1.95e-05	1.95e-05	4.54e-05	4.55e-05	0.00125766	2.71e-05	0.00103334	0.000505902	8.97e-05
TRC	1.95e-05	1.95e-05	0.000131	3.65e-05	0.000370082	1.95e-05	0.000483768	0.000121692	0.0002888
TRC	1.95e-05	0.000237993	0.000106612	0.000101615	0.00170415	4.91e-05	0.000200587	0.00119747	0.000163712
TRC	2.55e-05	3.87e-05	0.000235313	0.000273743	0.00149661	0.000108135	0.000165001	0.000801576	0.000333307
TRC	1.95e-05	1.95e-05	0.000108837	0.000125201	0.000347884	5.29e-05	0.000202841	0.00483737	0.000100048
TRC	1.95e-05	1.95e-05	7.87e-05	6.57e-05	0.000384091	3.77e-05	0.0015933	0.000275373	6.03e-05
TRC	0.000151049	0.000248229	0.000229893	0.000206735	0.000308976	0.000174644	0.000107133	0.000362234	0.000482211
TRC	1.95e-05	1.95e-05	2.58e-05	2.16e-05	0.000450962	2.02e-05	0.000822239	0.000377542	0.000136182
TRC	2.23e-05	2.03e-05	0.000222842	0.000316526	0.000508536	0.000111039	0.000302776	0.000796195	0.000502065
TRC	2.92e-05	5.08e-05	0.000284542	0.000400666	0.000624037	0.000149735	0.00010089	0.000919673	0.000149703
TRC	4.06e-05	4.78e-05	0.000328292	0.000564898	0.000811469	0.000205776	0.000257909	0.00112146	0.000198707
TRC	1.95e-05	1.95e-05	6.07e-05	4.55e-05	0.00172598	3.05e-05	0.00043254	0.000751756	4.11e-05
TRC	1.95e-05	1.95e-05	4.94e-05	5.84e-05	0.000476063	4.07e-05	3.04e-05	0.000232964	2.7e-05
TRC	2.55e-05	3.37e-05	0.000240189	0.00033061	0.000753489	0.000125506	0.00064437	0.000942436	0.000125907
TRC	1.95e-05	0.000102996	4.88e-05	5.9e-05	0.00609337	2.45e-05	0.000222511	0.00301531	0.000118633
TRC	1.95e-05	1.95e-05	7.08e-05	6.44e-05	0.000516122	3.79e-05	0.000142513	0.00114147	2.92e-05
TRC	2.57e-05	0.000106451	0.000209809	0.000271743	0.00320548	9.81e-05	0.00035523	0.00186492	0.000241455
TRC	1.95e-05	1.95e-05	6.35e-05	3.43e-05	0.000160272	1.98e-05	0.000165001	0.000127415	0.00022045
TRC	1.95e-05	3.11e-05	0.00012492	7.36e-05	0.00584223	5.72e-05	0.000498469	0.000578343	6.4e-05
TRC	1.95e-05	4.23e-05	6.74e-05	7.36e-05	0.00116454	3.98e-05	0.000152619	0.00240838	9.17e-05
TRC	1.95e-05	1.95e-05	6.29e-05	5.25e-05	0.000476063	2.37e-05	0.000132491	0.000494927	0.000364868
TRC	1.95e-05	1.95e-05	3.36e-05	3.43e-05	0.000292362	2.15e-05	0.000105742	0.000178896	3.07e-05
TRC	1.95e-05	2.83e-05	6.52e-05	8.9e-05	0.00151404	4.78e-05	0.00041318	0.000728826	0.00098281
TRC	1.95e-05	2.9e-05	4.54e-05	4.79e-05	0.000516122	3.18e-05	0.000130355	0.00259216	4.59e-05
TRC	1.95e-05	2.33e-05	4.15e-05	4.55e-05	0.00116125	1.95e-05	0.00353014	0.00716621	1.95e-05
TRC	1.95e-05	0.000126411	5.16e-05	6.38e-05	0.00169479	3.1e-05	0.000605413	0.000895556	3.89e-05
TRC	1.95e-05	8.98e-05	6.52e-05	7.3e-05	0.000481821	4.13e-05	0.000138207	0.000348293	7.59e-05
TRC	1.95e-05	9.94e-05	5.39e-05	6.08e-05	0.00201031	3.49e-05	0.000190861	0.00111479	9.5e-05
TRC	3.13e-05	3.71e-05	0.000272653	0.000413518	0.000788719	0.000145845	0.000302776	0.00110679	0.000153707
TRC	2.83e-05	0.000101581	0.00022935	0.000299788	0.00249379	0.000113732	0.00472494	0.000989258	0.000277262
TRC	1.95e-05	3.44e-05	0.000179307	0.000210694	0.000692905	7.93e-05	8.24e-05	0.00106808	0.00045883
TRC	2.53e-05	3.77e-05	0.000263461	0.000367597	0.00167291	0.000125506	0.02	0.000855318	0.000129667
TRC	1.95e-05	2.43e-05	0.000153026	0.000202778	0.00118423	8.27e-05	0.000154069	0.000849949	0.000135431
TRC	1.95e-05	0.000145434	5.28e-05	5.25e-05	0.000712606	2.75e-05	0.014134	0.0017511	7.13e-05
TRC	0.000196411	0.000174056	0.00207211	0.00271825	0.0018068	0.000701365	0.00218907	0.00428864	0.000796902
TRC	0.000111877	0.00010598	0.00100596	0.00142925	0.00123	0.000417646	0.000104353	0.00288557	0.000514735
TRC	1.95e-05	1.95e-05	1.95e-05	2.28e-05	0.00256205	1.95e-05	0.000268828	9.34e-05	7.57e-05
TRC	0.000219406	0.000192782	0.00194851	0.00226512	0.00261639	0.000809244	0.000112715	0.00410594	0.000855128
TRC	1.95e-05	1.95e-05	3.79e-05	3.43e-05	0.000720956	2.16e-05	0.00044865	0.000917235	4.98e-05
TRC	1.95e-05	5.57e-05	3.99e-05	3.64e-05	0.00666816	1.95e-05	0.000441854	0.00218629	0.000292775
TRC	0.000290054	0.000214735	0.00256898	0.00329931	0.00346344	0.00102183	8.78e-05	0.00544481	0.00114391
TRC	0.000189919	0.000183818	0.00157632	0.00184593	0.00200135	0.000542603	0.000115518	0.00344542	0.000652949
TRC	2.71e-05	6.36e-05	0.000217678	0.000201141	0.000686411	6.43e-05	9.19e-05	0.00068869	0.000100925
TRC	7.65e-05	0.000104266	0.0005814	0.000712242	0.00220219	0.000250415	8.24e-05	0.00332756	0.000477177
TRC	4.26e-05	0.000193804	0.000323005	0.000462391	0.000703705	0.000148752	0.000408155	0.00108745	0.00017197
TRC	1.95e-05	3.89e-05	1.95e-05	2.75e-05	0.000960514	1.95e-05	0.000373283	0.000390083	2.28e-05
TRC	1.95e-05	1.95e-05	1.95e-05	2.28e-05	0.000469071	1.95e-05	0.000170134	0.00121268	2.83e-05
TRC	1.95e-05	3.12e-05	7.1e-05	7.99e-05	0.00115245	3.76e-05	0.00166619	0.000870865	0.000113791
TRC	2.21e-05	3.18e-05	0.000214001	0.000225785	0.00101621	7.28e-05	0.000452055	0.000528178	0.000164143
TRC	1.95e-05	2.49e-05	1.95e-05	2.21e-05	0.00118903	1.95e-05	2.92e-05	0.000378895	1.95e-05
TRC	1.95e-05	1.95e-05	0.000135129	0.000140259	0.000579728	5.5e-05	9.06e-05	0.000877489	8.23e-05
TRC	4.79e-05	6.72e-05	0.000375913	0.000498381	0.000781969	0.000185535	0.02	0.00122933	0.00023468
TRC	1.95e-05	7.85e-05	3.13e-05	3.02e-05	0.000154984	1.95e-05	8.24e-05	0.000250606	1.95e-05
TRC	1.95e-05	1.95e-05	2.07e-05	2.75e-05	0.000310674	2.04e-05	0.000235506	0.00030593	0.000107355
TRC	0.000116739	0.000101303	0.00100393	0.00109655	0.00180322	0.000407918	0.000171605	0.0021886	0.000874784
TRC	1.95e-05	2.65e-05	0.000171673	0.000182415	0.00109189	7.01e-05	0.000235506	0.000540382	9.52e-05
TRC	1.95e-05	3.25e-05	0.000155719	0.000162234	0.00169306	6.24e-05	6.11e-05	0.000773726	8.54e-05
TRC	1.95e-05	1.95e-05	2.34e-05	3.02e-05	0.000314807	1.95e-05	8.45e-05	0.000387846	7.53e-05
TRC	1.95e-05	2.15e-05	7.66e-05	9.98e-05	0.000806619	4.03e-05	0.0033604	0.00130268	8.1e-05
TRC	1.95e-05	1.95e-05	6.4e-05	6.48e-05	0.00110108	3.08e-05	0.00116692	0.000292409	5.42e-05
TRC	1.95e-05	6.18e-05	3.06e-05	3.64e-05	0.00391278	2.03e-05	0.00067828	0.000919443	0.000217991
TRC	2.89e-05	4.35e-05	0.000257932	0.000304525	0.000630384	0.00011727	0.000102967	0.000857619	0.000203815
TRC	1.95e-05	3.86e-05	0.000127825	0.000137083	0.00158963	5.94e-05	5.78e-05	0.000647793	0.000148958
TRC	2.16e-05	2.59e-05	0.00018232	0.000223309	0.000859464	9.26e-05	9.19e-05	0.000733978	9.54e-05
TRC	1.95e-05	0.000207768	4.06e-05	2.81e-05	0.00835484	1.95e-05	0.000170869	0.00324653	9.58e-05
VBDR	2e-05	2.11e-05	0.000211999	0.000316209	0.000415938	0.000119819	0.02	0.000818245	0.000110157
VBDR	1.95e-05	1.95e-05	2.6e-05	3.93e-05	0.000238824	2.62e-05	0.000134641	0.000105528	1.97e-05
VBDR	1.95e-05	2.63e-05	0.000114388	0.000189485	0.00136013	6.73e-05	0.000293959	0.00106237	7.85e-05
VBDR	1.95e-05	1.95e-05	9.91e-05	0.000135733	0.000453864	4.51e-05	0.02	0.000362432	4.29e-05
VBDR	1.95e-05	2.54e-05	6.29e-05	7.5e-05	0.000478858	3.33e-05	0.000133659	0.000215172	2.61e-05
VBDR	2.81e-05	3.59e-05	0.000310346	0.000404154	0.000957937	0.000151681	0.00252128	0.000827428	0.000133
VBDR	1.95e-05	1.95e-05	0.000138507	0.000197563	0.000769247	7.7e-05	0.000195636	0.000567006	7.13e-05
VBDR	3.71e-05	3.83e-05	0.000319897	0.00048516	0.000699939	0.000180553	0.00032608	0.00095877	0.000157885
VBDR	0.000212229	0.000166982	0.00221152	0.002631	0.00173091	0.000721385	0.000181836	0.00369903	0.000881241
VBDR	3.06e-05	3.36e-05	0.000299531	0.000442386	0.000648339	0.000151681	0.000321049	0.000922163	0.000146505
VBDR	1.95e-05	2.54e-05	4.15e-05	4.38e-05	0.00198105	2.5e-05	0.000236183	0.000296609	2.81e-05
VBDR	0.000102922	0.000135093	0.000993612	0.00123937	0.00111039	0.000375891	0.000926507	0.00268158	0.000411911
VBDR	1.95e-05	1.95e-05	9.15e-05	0.000129824	0.000576777	5.56e-05	0.00508285	0.000364028	5.35e-05
VBDR	1.95e-05	1.95e-05	1.95e-05	3.49e-05	0.000473877	2.56e-05	0.000116971	0.000267451	4.67e-05
VBDR	3.91e-05	1.95e-05	0.000143581	0.000151225	0.000403173	6.33e-05	0.000574801	0.000484226	5.71e-05
VBDR	1.95e-05	1.95e-05	7.63e-05	6.76e-05	0.000846494	3.02e-05	0.000150356	0.000231572	0.000169842
VBDR	4.48e-05	7.39e-05	0.000450777	0.000692819	0.00213933	0.000239433	0.00107227	0.00153325	0.000243983
VBDR	1.95e-05	0.000100117	0.000122008	0.00015491	0.000576777	6.1e-05	6.98e-05	0.000518675	6e-05
VBDR	2.54e-05	2.65e-05	0.000295716	0.000404154	0.000850999	0.000134099	0.000798229	0.000903848	0.000118471
VBDR	5.55e-05	0.000153383	0.000511859	0.000788754	0.00230826	0.0002653	0.000420563	0.00154396	0.00028519
VBDR	1.95e-05	1.95e-05	5.22e-05	5.27e-05	0.000340966	2.8e-05	0.000869828	0.000405381	0.000516538
VBDR	0.000136251	0.000124723	0.0016082	0.00203386	0.00175308	0.000575285	0.000534718	0.0033818	0.000645821
VBDR	2.8e-05	3.84e-05	0.000280467	0.000401216	0.0023513	0.000139942	7.28e-05	0.00117196	0.000120082
VBDR	1.95e-05	5.26e-05	8.39e-05	0.000104669	0.00127634	4.44e-05	0.000135623	0.000283671	3.47e-05
VBDR	1.95e-05	0.000143913	5.85e-05	6.9e-05	0.00188145	3.33e-05	0.00039193	0.000744646	5.4e-05
VBDR	1.95e-05	3.71e-05	0.000123278	0.000185077	0.00311808	8.02e-05	0.000209458	0.00140041	6.16e-05
VBDR	1.95e-05	1.95e-05	1.95e-05	3.49e-05	0.000392914	1.95e-05	0.00217963	0.000195413	1.95e-05
VBDR	1.95e-05	3.15e-05	0.000160062	0.000226168	0.00289847	8.44e-05	0.00108755	0.000752324	8.38e-05
VBDR	1.95e-05	1.95e-05	2.84e-05	4.53e-05	0.000274324	2.03e-05	4.82e-05	0.000493635	1.95e-05
VBDR	1.95e-05	6.12e-05	6.55e-05	6.01e-05	0.000709247	3.16e-05	0.000209458	0.000392686	2.73e-05
VBDR	1.95e-05	1.95e-05	6.86e-05	0.000132779	0.00041339	7.24e-05	0.000160185	0.000429123	4.6e-05
VBDR	1.95e-05	1.95e-05	1.95e-05	1.95e-05	0.000255285	1.95e-05	3.55e-05	5.38e-05	1.95e-05
VBDR	1.95e-05	0.000120517	0.000167666	0.000305963	0.00352152	9.66e-05	0.000525275	0.00281595	8.14e-05
VBDR	1.95e-05	1.95e-05	5.72e-05	9.43e-05	0.000271615	4.42e-05	0.000780494	0.000283671	0.000213068
VBDR	8.12e-05	9.11e-05	0.000917338	0.00114955	0.00169859	0.000335609	0.000197609	0.00208647	0.000336431
VBDR	2.9e-05	5.11e-05	0.000332644	0.000543686	0.000755476	0.000253613	0.000350297	0.00215499	0.000238999
VBDR	8.54e-05	0.000100204	0.000932788	0.00133303	0.00129106	0.00046634	0.00011599	0.00257657	0.000412777
VBDR	1.95e-05	1.95e-05	4.02e-05	4.6e-05	0.000398049	2.8e-05	0.000126787	0.000228297	2.66e-05
VBDR	4.67e-05	5.66e-05	0.000428815	0.000671669	0.00177321	0.000223545	0.000162152	0.00134858	0.000218571
VBDR	1.95e-05	1.95e-05	4.08e-05	6.76e-05	0.000591208	4.04e-05	0.00292078	0.000254436	2.86e-05
VBDR	1.95e-05	3.17e-05	0.000134701	0.00022397	0.000746271	8.84e-05	0.000321049	0.000678477	7.79e-05
VBDR	3.6e-05	4.32e-05	0.000426236	0.000601077	0.00122142	0.000240444	0.0005801	0.00128765	0.000205924
VBDR	3.18e-05	3.3e-05	0.000310982	0.000420317	0.00101063	0.000162992	0.00104184	0.0146793	0.000159785
VBDR	2.9e-05	5.02e-05	0.000317349	0.000470393	0.00288496	0.000184278	0.000245114	0.00106084	0.000179378
VBDR	2.48e-05	1.95e-05	0.000114388	0.000188751	0.000792102	7.81e-05	0.000113045	0.00061512	8.43e-05
VBDR	1.95e-05	2.24e-05	9.66e-05	0.00037627	0.000789822	0.000301849	0.000602424	0.000466949	6.37e-05
VBDR	5.24e-05	0.000254053	0.000524929	0.000727696	0.00128896	0.000265555	0.000729868	0.00124806	0.00023181
VBDR	1.95e-05	3.31e-05	9.02e-05	0.000133517	0.000511028	5.5e-05	0.000130714	0.000807526	6.16e-05
VBDR	0.000136345	0.000178947	0.00144899	0.00197428	0.00371345	0.000727608	0.000340193	0.00816867	0.000646432
VBDR	4.9e-05	5.93e-05	0.000458544	0.000638549	0.00136847	0.00024095	7.97e-05	0.00165574	0.000228221
VBDR	1.95e-05	1.95e-05	4.96e-05	7.35e-05	0.000319859	2.82e-05	0.02	0.000341645	3.01e-05
VBDR	3.07e-05	3.08e-05	0.000367142	0.000488854	0.000586405	0.000135558	0.000130714	0.0031719	0.000157613
VBDR	1.95e-05	1.95e-05	5.15e-05	6.01e-05	0.00111469	2.44e-05	8.95e-05	0.000236481	0.000474132
VBDR	1.95e-05	1.95e-05	0.000123278	0.000113555	0.00037227	5.43e-05	0.02	0.000577888	9.73e-05
VBDR	3.36e-05	8.54e-05	0.000366502	0.000531805	0.00457701	0.000194485	0.00579895	0.00217683	0.000257303
VBDR	1.95e-05	1.95e-05	3.96e-05	5.72e-05	0.000390343	2.88e-05	0.00029496	0.00162355	0.000189484
VBDR	1.95e-05	1.95e-05	1.99e-05	2.75e-05	0.000249813	2.03e-05	4.23e-05	0.0001139	1.95e-05
VBDR	1.95e-05	5.79e-05	7.88e-05	8.02e-05	0.000473877	5.38e-05	0.015698	0.000518675	4.18e-05
VBDR	1.95e-05	1.95e-05	1.95e-05	3.05e-05	0.000309231	2.03e-05	6.79e-05	0.000108877	1.95e-05
VBDR	1.95e-05	1.98e-05	2.48e-05	3.34e-05	0.00167227	2.39e-05	0.000173958	0.00122979	1.97e-05
VBDR	1.95e-05	1.95e-05	1.95e-05	1.95e-05	0.000119564	1.95e-05	4.23e-05	0.000354446	1.95e-05
VBDR	1.95e-05	4.49e-05	2.11e-05	3.05e-05	0.000154386	2.12e-05	0.000526323	0.00135468	2.91e-05
VBDR	4.3e-05	5.43e-05	0.00037803	0.000643809	0.00252674	0.000221785	0.000101267	0.00153172	0.000212518
VBDR	1.95e-05	1.95e-05	2.35e-05	3.05e-05	0.000552584	2.82e-05	0.000122861	0.000293378	1.95e-05
VBDR	1.95e-05	1.95e-05	3.46e-05	5.86e-05	0.000453864	2.66e-05	0.000681943	0.000251176	2.46e-05
VBDR	1.95e-05	1.95e-05	5.47e-05	6.53e-05	0.000260743	2.9e-05	5.61e-05	0.000231572	8.06e-05
VBDR	1.95e-05	1.95e-05	3.58e-05	5.05e-05	0.000547724	2.5e-05	0.000172974	0.000177226	2.61e-05
VBDR	4.69e-05	6.92e-05	0.000494908	0.000764268	0.00277874	0.000288009	0.000118934	0.00179865	0.000439126
VBDR	3.97e-05	5.11e-05	0.000373545	0.000574199	0.00084424	0.000207229	0.000179866	0.00117804	0.000180197
VBDR	1.95e-05	1.95e-05	1.95e-05	2.09e-05	0.000255285	1.95e-05	9.54e-05	0.000424381	1.95e-05
VBDR	1.95e-05	1.95e-05	0.000109306	0.00016522	0.000340966	5.88e-05	0.000141515	0.000386328	6.26e-05
VBDR	4.8e-05	8.75e-05	0.000502074	0.000685259	0.0017087	0.000254121	0.000172974	0.00160517	0.000224634
VBDR	2.13e-05	2.27e-05	0.000220865	0.000329384	0.000473877	0.000107822	7.97e-05	0.00120544	0.000104537
VBDR	1.95e-05	2.85e-05	0.000133432	0.000219571	0.000909193	6.48e-05	5.41e-05	0.000599621	5.45e-05
VBDR	1.95e-05	1.95e-05	7.37e-05	0.000117995	0.000287817	3.35e-05	7.27e-05	0.000664594	4.26e-05
VBDR	1.95e-05	2.45e-05	6.1e-05	0.000115035	0.000810303	0.000112368	0.000221741	0.000518675	5.04e-05
VBDR	7.67e-05	1.95e-05	3.83e-05	4.53e-05	0.000160131	3.55e-05	0.00142678	0.000198712	1.95e-05
VBDR	1.95e-05	1.95e-05	3.21e-05	6.46e-05	0.000392914	3e-05	6.67e-05	0.00146755	4.23e-05
VBDR	1.95e-05	1.99e-05	2.48e-05	3.19e-05	0.000466389	1.95e-05	0.000204372	0.000168935	2.73e-05
VBDR	1.95e-05	6.85e-05	6.51e-05	8.72e-05	0.0014524	3.56e-05	0.00122827	0.000554344	9.34e-05
VBDR	1.95e-05	1.95e-05	1.95e-05	3.83e-05	0.000405097	1.97e-05	0.000176235	0.000289479	2.62e-05
VBDR	2.35e-05	2.48e-05	0.000282529	0.000295241	0.000395345	0.000104687	0.000197086	0.000819026	0.000127582
VBDR	1.95e-05	2.16e-05	4.75e-05	5e-05	0.000907584	2.16e-05	0.00122364	0.000362257	0.000196151
VBDR	1.95e-05	1.95e-05	4.75e-05	6.35e-05	0.000432571	3.05e-05	0.000771375	0.000519957	3.89e-05
VBDR	2.62e-05	6.59e-05	0.000250425	0.000293816	0.00109668	0.000131828	0.000332572	0.00103909	0.000137814
VBDR	1.95e-05	1.95e-05	1.95e-05	2.68e-05	0.000284225	1.95e-05	0.000325012	0.000154345	1.95e-05
VBDR	1.95e-05	1.95e-05	4.04e-05	6.13e-05	0.000356031	2.56e-05	0.000672392	0.00153176	0.0001498
VBDR	1.95e-05	5.81e-05	0.000140655	0.000168495	0.000538863	5.98e-05	0.000546559	0.000549757	9.75e-05
VBDR	1.95e-05	1.95e-05	4.85e-05	6.64e-05	0.000516892	4.48e-05	0.012873	0.000434144	4.44e-05
VBDR	1.95e-05	2.23e-05	0.000187891	0.00022775	0.000559164	8.27e-05	0.000264169	0.000707175	9.58e-05
VBDR	1.95e-05	1.95e-05	3.58e-05	6.16e-05	0.0015956	3.44e-05	0.02	0.000584172	3.46e-05
VBDR	1.95e-05	5.07e-05	0.000166211	0.000194353	0.00102728	8.71e-05	0.0111077	0.00148346	0.000106102
VBDR	1.95e-05	1.95e-05	2.53e-05	3.36e-05	0.000456632	1.95e-05	4.8e-05	0.000167723	1.95e-05
VBDR	5.38e-05	3.26e-05	0.000137709	0.00031098	0.000710992	0.000349344	0.02	0.0014223	0.000303099
VBDR	1.95e-05	1.95e-05	1.95e-05	2.74e-05	0.000359327	1.95e-05	0.000132303	8.42e-05	1.95e-05
VBDR	1.95e-05	2.16e-05	1.95e-05	2.56e-05	0.00014307	1.95e-05	0.000189818	0.000683003	1.95e-05
VBDR	1.95e-05	1.95e-05	3.19e-05	3.55e-05	0.000372473	1.95e-05	0.000109295	0.00032583	1.97e-05
VBDR	2.11e-05	1.95e-05	6.95e-05	9.05e-05	0.000413201	5.82e-05	0.000945398	0.000687606	4.85e-05
VBDR	1.95e-05	1.95e-05	5.48e-05	8.14e-05	0.00035108	3.27e-05	0.000132303	0.00040331	3.64e-05
VBDR	1.95e-05	1.95e-05	1.95e-05	2.65e-05	0.000960326	1.95e-05	3.23e-05	0.000305372	2.12e-05
VBDR	1.95e-05	1.95e-05	7.27e-05	0.000109945	0.000289297	4.75e-05	0.02	0.000355422	5.95e-05
VBDR	1.95e-05	1.95e-05	1.95e-05	3.24e-05	0.000157399	1.95e-05	5.9e-05	0.000164374	1.95e-05

## Sheet: Info
Column descriptors	Description
recent_exposure_status	classification category, as shown in Figure 2
time_since_last_Pv	days since last PCR detected P. vivax infection
week_symptomatic	W00 = at time of presentation to clinic, W01 = one week post presentation to clinic, as shown in Figure 3
control_cat	Grouping of malaria naïve individuals; ARC = Australian Red Cross, VBDR = Volunteer Blood Donor Registry, TRC = Thai Red Cross
PvRBP2b-E:161-1454	Relative Antibody Units - prior to log transformation
PvRBP2b-W:161-1009
PvRBP2b-E:161-969
PvRBP2b-W:161-471
PvRBP2b-E:169-470
PvRBP2b-E:169-652
PvRBP2b-W:1986-2653
PvRBP2b-W:1986-2351
PvMSP-19
